# Supplementary material for: MOF Linker Extension Strategy for Enhanced Atmospheric Water Harvesting
Source: ACS Cent Sci. 2023 Mar 6;9(3):551–7. doi: 10.1021/acscentsci.3c00018 (PMC10037441; doi:10.1021/acscentsci.3c00018)
Supplement: Supplementary file 2 — oc3c00018_si_002.zip [file oc3c00018_si_002.zip]

Archive with 120 entries (104 files):
- Supporting Data/
- __MACOSX/._Supporting Data
- Supporting Data/AIF files/
- __MACOSX/Supporting Data/._AIF files
- Supporting Data/.DS_Store
- __MACOSX/Supporting Data/._.DS_Store
- Supporting Data/Primary water binding sites/
- __MACOSX/Supporting Data/._Primary water binding sites
- Supporting Data/DFT-optimized linker configurations/
- __MACOSX/Supporting Data/._DFT-optimized linker configurations
- Supporting Data/GEMC_framework_structures/
- __MACOSX/Supporting Data/._GEMC_framework_structures
- Supporting Data/AIF files/Water_ENT(w)-trans,cis_MOF-LA2-1_GEMC.aif
- __MACOSX/Supporting Data/AIF files/._Water_ENT(w)-trans,cis_MOF-LA2-1_GEMC.aif
- Supporting Data/AIF files/Water_ZUS(w)-trans,trans_MOF-LA2-1_GEMC.aif
- __MACOSX/Supporting Data/AIF files/._Water_ZUS(w)-trans,trans_MOF-LA2-1_GEMC.aif
- Supporting Data/AIF files/.DS_Store
- __MACOSX/Supporting Data/AIF files/._.DS_Store
- Supporting Data/AIF files/Water_ZUS(w)-trans,cis_MOF-LA2-1_GEMC.aif
- __MACOSX/Supporting Data/AIF files/._Water_ZUS(w)-trans,cis_MOF-LA2-1_GEMC.aif
- Supporting Data/AIF files/.ipynb_checkpoints/
- __MACOSX/Supporting Data/AIF files/._.ipynb_checkpoints
- Supporting Data/AIF files/Water_ZUS(n)-cis,trans_MOF-LA2-1_GEMC.aif
- __MACOSX/Supporting Data/AIF files/._Water_ZUS(n)-cis,trans_MOF-LA2-1_GEMC.aif
- Supporting Data/Primary water binding sites/ZUS(w)-trans,trans_MOF-LA2-1/
- __MACOSX/Supporting Data/Primary water binding sites/._ZUS(w)-trans,trans_MOF-LA2-1
- Supporting Data/Primary water binding sites/.DS_Store
- __MACOSX/Supporting Data/Primary water binding sites/._.DS_Store
- Supporting Data/Primary water binding sites/ENT(w)-trans,cis_MOF-LA2-1/
- __MACOSX/Supporting Data/Primary water binding sites/._ENT(w)-trans,cis_MOF-LA2-1
- Supporting Data/DFT-optimized linker configurations/.DS_Store
- __MACOSX/Supporting Data/DFT-optimized linker configurations/._.DS_Store
- Supporting Data/DFT-optimized linker configurations/Pristine_contrain_cell_parameters/
- __MACOSX/Supporting Data/DFT-optimized linker configurations/._Pristine_contrain_cell_parameters
- Supporting Data/GEMC_framework_structures/.DS_Store
- __MACOSX/Supporting Data/GEMC_framework_structures/._.DS_Store
- Supporting Data/GEMC_framework_structures/Coords_opt_4H2O_contrain_expt_cell/
- __MACOSX/Supporting Data/GEMC_framework_structures/._Coords_opt_4H2O_contrain_expt_cell
- Supporting Data/Primary water binding sites/ZUS(w)-trans,trans_MOF-LA2-1/.DS_Store
- __MACOSX/Supporting Data/Primary water binding sites/ZUS(w)-trans,trans_MOF-LA2-1/._.DS_Store
- Supporting Data/Primary water binding sites/ZUS(w)-trans,trans_MOF-LA2-1/2water/
- __MACOSX/Supporting Data/Primary water binding sites/ZUS(w)-trans,trans_MOF-LA2-1/._2water
- Supporting Data/Primary water binding sites/ZUS(w)-trans,trans_MOF-LA2-1/0water/
- __MACOSX/Supporting Data/Primary water binding sites/ZUS(w)-trans,trans_MOF-LA2-1/._0water
- Supporting Data/Primary water binding sites/ZUS(w)-trans,trans_MOF-LA2-1/1water/
- __MACOSX/Supporting Data/Primary water binding sites/ZUS(w)-trans,trans_MOF-LA2-1/._1water
- Supporting Data/Primary water binding sites/ENT(w)-trans,cis_MOF-LA2-1/.DS_Store
- __MACOSX/Supporting Data/Primary water binding sites/ENT(w)-trans,cis_MOF-LA2-1/._.DS_Store
- Supporting Data/Primary water binding sites/ENT(w)-trans,cis_MOF-LA2-1/2water/
- __MACOSX/Supporting Data/Primary water binding sites/ENT(w)-trans,cis_MOF-LA2-1/._2water
- Supporting Data/Primary water binding sites/ENT(w)-trans,cis_MOF-LA2-1/0water/
- __MACOSX/Supporting Data/Primary water binding sites/ENT(w)-trans,cis_MOF-LA2-1/._0water
- Supporting Data/Primary water binding sites/ENT(w)-trans,cis_MOF-LA2-1/1water/
- __MACOSX/Supporting Data/Primary water binding sites/ENT(w)-trans,cis_MOF-LA2-1/._1water
- Supporting Data/DFT-optimized linker configurations/Pristine_contrain_cell_parameters/ZUS(w)-cis,trans.cif
- __MACOSX/Supporting Data/DFT-optimized linker configurations/Pristine_contrain_cell_parameters/._ZUS(w)-cis,trans.cif
- Supporting Data/DFT-optimized linker configurations/Pristine_contrain_cell_parameters/ZUS(n)-cis,cis.cif
- __MACOSX/Supporting Data/DFT-optimized linker configurations/Pristine_contrain_cell_parameters/._ZUS(n)-cis,cis.cif
- Supporting Data/DFT-optimized linker configurations/Pristine_contrain_cell_parameters/ZUS(n)-trans,cis.cif
- __MACOSX/Supporting Data/DFT-optimized linker configurations/Pristine_contrain_cell_parameters/._ZUS(n)-trans,cis.cif
- Supporting Data/DFT-optimized linker configurations/Pristine_contrain_cell_parameters/.DS_Store
- __MACOSX/Supporting Data/DFT-optimized linker configurations/Pristine_contrain_cell_parameters/._.DS_Store
- Supporting Data/DFT-optimized linker configurations/Pristine_contrain_cell_parameters/ENT(w)-trans,cis.cif
- __MACOSX/Supporting Data/DFT-optimized linker configurations/Pristine_contrain_cell_parameters/._ENT(w)-trans,cis.cif
- Supporting Data/DFT-optimized linker configurations/Pristine_contrain_cell_parameters/ENT(n)-cis,trans.cif
- __MACOSX/Supporting Data/DFT-optimized linker configurations/Pristine_contrain_cell_parameters/._ENT(n)-cis,trans.cif
- Supporting Data/DFT-optimized linker configurations/Pristine_contrain_cell_parameters/ZUS(w)-cis,cis.cif
- __MACOSX/Supporting Data/DFT-optimized linker configurations/Pristine_contrain_cell_parameters/._ZUS(w)-cis,cis.cif
- Supporting Data/DFT-optimized linker configurations/Pristine_contrain_cell_parameters/ZUS(w)-trans,trans.cif
- __MACOSX/Supporting Data/DFT-optimized linker configurations/Pristine_contrain_cell_parameters/._ZUS(w)-trans,trans.cif
- Supporting Data/DFT-optimized linker configurations/Pristine_contrain_cell_parameters/ENT(w)-cis,cis.cif
- __MACOSX/Supporting Data/DFT-optimized linker configurations/Pristine_contrain_cell_parameters/._ENT(w)-cis,cis.cif
- Supporting Data/DFT-optimized linker configurations/Pristine_contrain_cell_parameters/ENT(n)-trans,trans.cif
- __MACOSX/Supporting Data/DFT-optimized linker configurations/Pristine_contrain_cell_parameters/._ENT(n)-trans,trans.cif
- Supporting Data/DFT-optimized linker configurations/Pristine_contrain_cell_parameters/ENT(n)-cis,cis.cif
- __MACOSX/Supporting Data/DFT-optimized linker configurations/Pristine_contrain_cell_parameters/._ENT(n)-cis,cis.cif
- Supporting Data/DFT-optimized linker configurations/Pristine_contrain_cell_parameters/ZUS(w)-trans,cis.cif
- __MACOSX/Supporting Data/DFT-optimized linker configurations/Pristine_contrain_cell_parameters/._ZUS(w)-trans,cis.cif
- Supporting Data/DFT-optimized linker configurations/Pristine_contrain_cell_parameters/ZUS(n)-cis,trans.cif
- __MACOSX/Supporting Data/DFT-optimized linker configurations/Pristine_contrain_cell_parameters/._ZUS(n)-cis,trans.cif
- Supporting Data/DFT-optimized linker configurations/Pristine_contrain_cell_parameters/ENT(w)-cis,trans.cif
- __MACOSX/Supporting Data/DFT-optimized linker configurations/Pristine_contrain_cell_parameters/._ENT(w)-cis,trans.cif
- Supporting Data/DFT-optimized linker configurations/Pristine_contrain_cell_parameters/ENT(n)-trans,cis.cif
- __MACOSX/Supporting Data/DFT-optimized linker configurations/Pristine_contrain_cell_parameters/._ENT(n)-trans,cis.cif
- Supporting Data/DFT-optimized linker configurations/Pristine_contrain_cell_parameters/ENT(w)-trans,trans.cif
- __MACOSX/Supporting Data/DFT-optimized linker configurations/Pristine_contrain_cell_parameters/._ENT(w)-trans,trans.cif
- Supporting Data/DFT-optimized linker configurations/Pristine_contrain_cell_parameters/ZUS(n)-trans,trans.cif
- __MACOSX/Supporting Data/DFT-optimized linker configurations/Pristine_contrain_cell_parameters/._ZUS(n)-trans,trans.cif
- Supporting Data/GEMC_framework_structures/Coords_opt_4H2O_contrain_expt_cell/ZUS(w)-trans,cis_E4D4.cif
- __MACOSX/Supporting Data/GEMC_framework_structures/Coords_opt_4H2O_contrain_expt_cell/._ZUS(w)-trans,cis_E4D4.cif
- Supporting Data/GEMC_framework_structures/Coords_opt_4H2O_contrain_expt_cell/ZUS(w)-trans,trans_E4D4.cif
- __MACOSX/Supporting Data/GEMC_framework_structures/Coords_opt_4H2O_contrain_expt_cell/._ZUS(w)-trans,trans_E4D4.cif
- Supporting Data/GEMC_framework_structures/Coords_opt_4H2O_contrain_expt_cell/ENT(w)-trans,cis_E4D4.cif
- __MACOSX/Supporting Data/GEMC_framework_structures/Coords_opt_4H2O_contrain_expt_cell/._ENT(w)-trans,cis_E4D4.cif
- Supporting Data/GEMC_framework_structures/Coords_opt_4H2O_contrain_expt_cell/ZUS(n)-cis,trans_E4D4.cif
- __MACOSX/Supporting Data/GEMC_framework_structures/Coords_opt_4H2O_contrain_expt_cell/._ZUS(n)-cis,trans_E4D4.cif
- Supporting Data/Primary water binding sites/ZUS(w)-trans,trans_MOF-LA2-1/2water/.DS_Store
- __MACOSX/Supporting Data/Primary water binding sites/ZUS(w)-trans,trans_MOF-LA2-1/2water/._.DS_Store
- Supporting Data/Primary water binding sites/ZUS(w)-trans,trans_MOF-LA2-1/2water/2water.cif
- __MACOSX/Supporting Data/Primary water binding sites/ZUS(w)-trans,trans_MOF-LA2-1/2water/._2water.cif
- Supporting Data/Primary water binding sites/ZUS(w)-trans,trans_MOF-LA2-1/0water/.DS_Store
- __MACOSX/Supporting Data/Primary water binding sites/ZUS(w)-trans,trans_MOF-LA2-1/0water/._.DS_Store
- Supporting Data/Primary water binding sites/ZUS(w)-trans,trans_MOF-LA2-1/0water/0water.cif
- __MACOSX/Supporting Data/Primary water binding sites/ZUS(w)-trans,trans_MOF-LA2-1/0water/._0water.cif
- Supporting Data/Primary water binding sites/ZUS(w)-trans,trans_MOF-LA2-1/1water/.DS_Store
- __MACOSX/Supporting Data/Primary water binding sites/ZUS(w)-trans,trans_MOF-LA2-1/1water/._.DS_Store
- Supporting Data/Primary water binding sites/ZUS(w)-trans,trans_MOF-LA2-1/1water/1water.cif
- __MACOSX/Supporting Data/Primary water binding sites/ZUS(w)-trans,trans_MOF-LA2-1/1water/._1water.cif
- Supporting Data/Primary water binding sites/ENT(w)-trans,cis_MOF-LA2-1/2water/.DS_Store
- __MACOSX/Supporting Data/Primary water binding sites/ENT(w)-trans,cis_MOF-LA2-1/2water/._.DS_Store
- Supporting Data/Primary water binding sites/ENT(w)-trans,cis_MOF-LA2-1/2water/2water.cif
- __MACOSX/Supporting Data/Primary water binding sites/ENT(w)-trans,cis_MOF-LA2-1/2water/._2water.cif
- Supporting Data/Primary water binding sites/ENT(w)-trans,cis_MOF-LA2-1/0water/.DS_Store
- __MACOSX/Supporting Data/Primary water binding sites/ENT(w)-trans,cis_MOF-LA2-1/0water/._.DS_Store
- Supporting Data/Primary water binding sites/ENT(w)-trans,cis_MOF-LA2-1/0water/0water.cif
- __MACOSX/Supporting Data/Primary water binding sites/ENT(w)-trans,cis_MOF-LA2-1/0water/._0water.cif
- Supporting Data/Primary water binding sites/ENT(w)-trans,cis_MOF-LA2-1/1water/.DS_Store
- __MACOSX/Supporting Data/Primary water binding sites/ENT(w)-trans,cis_MOF-LA2-1/1water/._.DS_Store
- Supporting Data/Primary water binding sites/ENT(w)-trans,cis_MOF-LA2-1/1water/1water.cif
- __MACOSX/Supporting Data/Primary water binding sites/ENT(w)-trans,cis_MOF-LA2-1/1water/._1water.cif
