# Supplementary material for: MOF Linker Extension Strategy for Enhanced Atmospheric Water Harvesting
Source: ACS Cent Sci. 2023 Mar 6;9(3):551–7. doi: 10.1021/acscentsci.3c00018 (PMC10037441; doi:10.1021/acscentsci.3c00018)
Supplement: Supplementary file 2 — oc3c00018_si_002.zip [file oc3c00018_si_002.zip › Supporting Data/DFT-optimized linker configurations/Pristine_contrain_cell_parameters/ZUS(w)-cis,trans.cif]

#======================================================================
# CRYSTAL DATA
#----------------------------------------------------------------------
data_VESTA_phase_1

_chemical_name_common                  'OS-OI-XI                              '
_cell_length_a                         12.030000
_cell_length_b                         17.396999
_cell_length_c                         17.705999
_cell_angle_alpha                      90.000000
_cell_angle_beta                       99.330002
_cell_angle_gamma                      90.000000
_cell_volume                           3656.594232
_space_group_name_H-M_alt              'P 1'
_space_group_IT_number                 1

loop_
_space_group_symop_operation_xyz
   'x, y, z'

loop_
   _atom_site_label
   _atom_site_occupancy
   _atom_site_fract_x
   _atom_site_fract_y
   _atom_site_fract_z
   _atom_site_adp_type
   _atom_site_B_iso_or_equiv
   _atom_site_type_symbol
   Al1        1.0     0.756048     0.429880     0.542842    Biso  1.000000 Al
   Al2        1.0     0.243952     0.570120     0.457158    Biso  1.000000 Al
   Al3        1.0     0.243952     0.929880     0.957158    Biso  1.000000 Al
   Al4        1.0     0.756048     0.070120     0.042842    Biso  1.000000 Al
   Al5        1.0     -0.000000     0.500000     0.500000    Biso  1.000000 Al
   Al6        1.0     -0.000000     -0.000000     0.000000    Biso  1.000000 Al
   Al7        1.0     0.500000     0.500000     0.500000    Biso  1.000000 Al
   Al8        1.0     0.500000     -0.000000     0.000000    Biso  1.000000 Al
   O1         1.0     0.859328     0.346862     0.559507    Biso  1.000000 O
   O2         1.0     0.140672     0.653138     0.440493    Biso  1.000000 O
   O3         1.0     0.140672     0.846862     0.940493    Biso  1.000000 O
   O4         1.0     0.859328     0.153138     0.059507    Biso  1.000000 O
   O5         1.0     0.333753     0.872864     0.894103    Biso  1.000000 O
   O6         1.0     0.666247     0.127136     0.105897    Biso  1.000000 O
   O7         1.0     0.666247     0.372864     0.605897    Biso  1.000000 O
   O8         1.0     0.333753     0.627136     0.394103    Biso  1.000000 O
   O9         1.0     0.846674     0.480908     0.478302    Biso  1.000000 O
   O10        1.0     0.153326     0.519092     0.521698    Biso  1.000000 O
   O11        1.0     0.153326     0.980908     0.021698    Biso  1.000000 O
   O12        1.0     0.846674     0.019092     0.978302    Biso  1.000000 O
   O13        1.0     0.161986    -0.022151     0.869670    Biso  1.000000 O
   O14        1.0     0.838014     0.022151     0.130330    Biso  1.000000 O
   O15        1.0     0.838014     0.477849     0.630330    Biso  1.000000 O
   O16        1.0     0.161986     0.522151     0.369670    Biso  1.000000 O
   O17        1.0     0.653898     0.510429     0.533262    Biso  1.000000 O
   O18        1.0     0.346102     0.489571     0.466738    Biso  1.000000 O
   O19        1.0     0.346102     0.010429     0.966738    Biso  1.000000 O
   O20        1.0     0.653898     0.989571     0.033262    Biso  1.000000 O
   O21        1.0     0.029845     0.401284     0.552273    Biso  1.000000 O
   O22        1.0     0.970155     0.598716     0.447727    Biso  1.000000 O
   O23        1.0     0.970155     0.901284     0.947727    Biso  1.000000 O
   O24        1.0     0.029845     0.098716     0.052273    Biso  1.000000 O
   O25        1.0     0.314892     0.621853     0.545074    Biso  1.000000 O
   O26        1.0     0.685108     0.378147     0.454926    Biso  1.000000 O
   O27        1.0     0.685108     0.121853     0.954926    Biso  1.000000 O
   O28        1.0     0.314892     0.878147     0.045074    Biso  1.000000 O
   O29        1.0     0.021423     0.049405     0.904275    Biso  1.000000 O
   O30        1.0     0.978577     0.950595     0.095725    Biso  1.000000 O
   O31        1.0     0.978577     0.549405     0.595725    Biso  1.000000 O
   O32        1.0     0.021423     0.450595     0.404275    Biso  1.000000 O
   O33        1.0     0.474104     0.555064     0.591073    Biso  1.000000 O
   O34        1.0     0.525895     0.444936     0.408927    Biso  1.000000 O
   O35        1.0     0.525895     0.055064     0.908927    Biso  1.000000 O
   O36        1.0     0.474104     0.944936     0.091073    Biso  1.000000 O
   O37        1.0     0.510137     0.906266     0.948753    Biso  1.000000 O
   O38        1.0     0.489863     0.093734     0.051247    Biso  1.000000 O
   O39        1.0     0.489863     0.406266     0.551247    Biso  1.000000 O
   O40        1.0     0.510137     0.593734     0.448753    Biso  1.000000 O
   H1         1.0     0.823892     0.465871     0.425451    Biso  1.000000 H
   H2         1.0     0.176108     0.534129     0.574549    Biso  1.000000 H
   H3         1.0     0.176108     0.965871     0.074549    Biso  1.000000 H
   H4         1.0     0.823892     0.034129     0.925451    Biso  1.000000 H
   H5         1.0     0.681191     0.555688     0.510149    Biso  1.000000 H
   H6         1.0     0.318809     0.444312     0.489851    Biso  1.000000 H
   H7         1.0     0.318809     0.055688     0.989851    Biso  1.000000 H
   H8         1.0     0.681191     0.944312     0.010149    Biso  1.000000 H
   H9         1.0     0.688964     0.718219     0.808522    Biso  1.000000 H
   H10        1.0     0.311036     0.281781     0.191478    Biso  1.000000 H
   H11        1.0     0.311036     0.218219     0.691478    Biso  1.000000 H
   H12        1.0     0.688964     0.781781     0.308522    Biso  1.000000 H
   H13        1.0     0.192329     0.298549     0.614941    Biso  1.000000 H
   H14        1.0     0.807671     0.701451     0.385059    Biso  1.000000 H
   H15        1.0     0.807671     0.798549     0.885059    Biso  1.000000 H
   H16        1.0     0.192329     0.201451     0.114941    Biso  1.000000 H
   H17        1.0     0.879776     0.245575     0.680339    Biso  1.000000 H
   H18        1.0     0.120224     0.754425     0.319661    Biso  1.000000 H
   H19        1.0     0.120224     0.745575     0.819661    Biso  1.000000 H
   H20        1.0     0.879776     0.254425     0.180339    Biso  1.000000 H
   H21        1.0     0.337439     0.755925     0.788337    Biso  1.000000 H
   H22        1.0     0.662561     0.244075     0.211664    Biso  1.000000 H
   H23        1.0     0.662561     0.255925     0.711663    Biso  1.000000 H
   H24        1.0     0.337439     0.744075     0.288336    Biso  1.000000 H
   H25        1.0     0.333718     0.811619     0.168461    Biso  1.000000 H
   H26        1.0     0.666282     0.188381     0.831539    Biso  1.000000 H
   H27        1.0     0.666282     0.311619     0.331539    Biso  1.000000 H
   H28        1.0     0.333718     0.688381     0.668461    Biso  1.000000 H
   H29        1.0     0.575128     0.875513     0.209573    Biso  1.000000 H
   H30        1.0     0.424872     0.124487     0.790427    Biso  1.000000 H
   H31        1.0     0.424872     0.375513     0.290427    Biso  1.000000 H
   H32        1.0     0.575128     0.624487     0.709573    Biso  1.000000 H
   H33        1.0     0.814314     0.924394     0.227035    Biso  1.000000 H
   H34        1.0     0.185686     0.075606     0.772965    Biso  1.000000 H
   H35        1.0     0.185686     0.424394     0.272965    Biso  1.000000 H
   H36        1.0     0.814314     0.575606     0.727035    Biso  1.000000 H
   H37        1.0     0.031069     0.844728     0.196291    Biso  1.000000 H
   H38        1.0     0.968931     0.155272     0.803709    Biso  1.000000 H
   H39        1.0     0.968931     0.344728     0.303709    Biso  1.000000 H
   H40        1.0     0.031069     0.655272     0.696291    Biso  1.000000 H
   N1         1.0     0.610160     0.735928     0.818435    Biso  1.000000 N
   N2         1.0     0.389840     0.264072     0.181565    Biso  1.000000 N
   N3         1.0     0.389840     0.235928     0.681565    Biso  1.000000 N
   N4         1.0     0.610160     0.764072     0.318435    Biso  1.000000 N
   N5         1.0     0.601345     0.792818     0.867796    Biso  1.000000 N
   N6         1.0     0.398655     0.207182     0.132204    Biso  1.000000 N
   N7         1.0     0.398655     0.292818     0.632204    Biso  1.000000 N
   N8         1.0     0.601345     0.707182     0.367796    Biso  1.000000 N
   N9         1.0     0.155741     0.219202     0.693283    Biso  1.000000 N
   N10        1.0     0.844259     0.780798     0.306717    Biso  1.000000 N
   N11        1.0     0.844259     0.719202     0.806717    Biso  1.000000 N
   N12        1.0     0.155741     0.280798     0.193283    Biso  1.000000 N
   N13        1.0     0.129860     0.273155     0.639119    Biso  1.000000 N
   N14        1.0     0.870140     0.726845     0.360881    Biso  1.000000 N
   N15        1.0     0.870140     0.773155     0.860881    Biso  1.000000 N
   N16        1.0     0.129860     0.226845     0.139119    Biso  1.000000 N
   C1         1.0     0.968356     0.245577     0.675502    Biso  1.000000 C
   C2         1.0     0.031644     0.754423     0.324498    Biso  1.000000 C
   C3         1.0     0.031644     0.745577     0.824498    Biso  1.000000 C
   C4         1.0     0.968356     0.254423     0.175502    Biso  1.000000 C
   C5         1.0     0.965630     0.350897     0.574037    Biso  1.000000 C
   C6         1.0     0.034370     0.649103     0.425963    Biso  1.000000 C
   C7         1.0     0.034370     0.850897     0.925963    Biso  1.000000 C
   C8         1.0     0.965630     0.149103     0.074037    Biso  1.000000 C
   C9         1.0     0.399312     0.605173     0.596269    Biso  1.000000 C
   C10        1.0     0.600688     0.394827     0.403731    Biso  1.000000 C
   C11        1.0     0.600688     0.105173     0.903731    Biso  1.000000 C
   C12        1.0     0.399312     0.894827     0.096269    Biso  1.000000 C
   C13        1.0     0.095952     0.035478     0.862192    Biso  1.000000 C
   C14        1.0     0.904048     0.964522     0.137808    Biso  1.000000 C
   C15        1.0     0.904048     0.535478     0.637808    Biso  1.000000 C
   C16        1.0     0.095952     0.464522     0.362192    Biso  1.000000 C
   C17        1.0     0.440250     0.865894     0.904217    Biso  1.000000 C
   C18        1.0     0.559750     0.134106     0.095783    Biso  1.000000 C
   C19        1.0     0.559750     0.365894     0.595783    Biso  1.000000 C
   C20        1.0     0.440250     0.634106     0.404217    Biso  1.000000 C
   C21        1.0     0.427893     0.757240     0.805611    Biso  1.000000 C
   C22        1.0     0.572107     0.242760     0.194389    Biso  1.000000 C
   C23        1.0     0.572107     0.257240     0.694389    Biso  1.000000 C
   C24        1.0     0.427893     0.742760     0.305611    Biso  1.000000 C
   C25        1.0     0.056462     0.201995     0.716915    Biso  1.000000 C
   C26        1.0     0.943538     0.798005     0.283085    Biso  1.000000 C
   C27        1.0     0.943538     0.701995     0.783085    Biso  1.000000 C
   C28        1.0     0.056462     0.298005     0.216915    Biso  1.000000 C
   C29        1.0     0.018314     0.290415     0.625796    Biso  1.000000 C
   C30        1.0    -0.018314     0.709585     0.374204    Biso  1.000000 C
   C31        1.0    -0.018314     0.790415     0.874204    Biso  1.000000 C
   C32        1.0     0.018314     0.209585     0.125796    Biso  1.000000 C
   C33        1.0     0.488545     0.805789     0.860467    Biso  1.000000 C
   C34        1.0     0.511455     0.194211     0.139533    Biso  1.000000 C
   C35        1.0     0.511455     0.305789     0.639533    Biso  1.000000 C
   C36        1.0     0.488545     0.694211     0.360467    Biso  1.000000 C
   C37        1.0     0.509160     0.712819     0.778330    Biso  1.000000 C
   C38        1.0     0.490840     0.287181     0.221670    Biso  1.000000 C
   C39        1.0     0.490840     0.212819     0.721670    Biso  1.000000 C
   C40        1.0     0.509160     0.787181     0.278330    Biso  1.000000 C
   C41        1.0     0.501230     0.841515     0.216910    Biso  1.000000 C
   C42        1.0     0.498770     0.158485     0.783090    Biso  1.000000 C
   C43        1.0     0.498770     0.341515     0.283090    Biso  1.000000 C
   C44        1.0     0.501230     0.658485     0.716910    Biso  1.000000 C
   C45        1.0     0.406769     0.847739     0.165202    Biso  1.000000 C
   C46        1.0     0.593231     0.152261     0.834798    Biso  1.000000 C
   C47        1.0     0.593231     0.347739     0.334798    Biso  1.000000 C
   C48        1.0     0.406769     0.652261     0.665202    Biso  1.000000 C
   C49        1.0     0.956370     0.852564     0.223361    Biso  1.000000 C
   C50        1.0     0.043630     0.147436     0.776639    Biso  1.000000 C
   C51        1.0     0.043630     0.352564     0.276639    Biso  1.000000 C
   C52        1.0     0.956370     0.647436     0.723361    Biso  1.000000 C
   C53        1.0     0.887567     0.911704     0.200159    Biso  1.000000 C
   C54        1.0     0.112433     0.088296     0.799841    Biso  1.000000 C
   C55        1.0     0.112433     0.411704     0.299841    Biso  1.000000 C
   C56        1.0     0.887567     0.588296     0.700159    Biso  1.000000 C
