# Supplementary material for: MOF Linker Extension Strategy for Enhanced Atmospheric Water Harvesting
Source: ACS Cent Sci. 2023 Mar 6;9(3):551–7. doi: 10.1021/acscentsci.3c00018 (PMC10037441; doi:10.1021/acscentsci.3c00018)
Supplement: Supplementary file 2 — oc3c00018_si_002.zip [file oc3c00018_si_002.zip › Supporting Data/DFT-optimized linker configurations/Pristine_contrain_cell_parameters/ZUS(n)-cis,cis.cif]

#======================================================================
# CRYSTAL DATA
#----------------------------------------------------------------------
data_VESTA_phase_1

_chemical_name_common                  'OS-DI-V                               '
_cell_length_a                         12.030000
_cell_length_b                         17.396999
_cell_length_c                         17.705999
_cell_angle_alpha                      90.000000
_cell_angle_beta                       99.330002
_cell_angle_gamma                      90.000000
_cell_volume                           3656.594232
_space_group_name_H-M_alt              'P 1'
_space_group_IT_number                 1

loop_
_space_group_symop_operation_xyz
   'x, y, z'

loop_
   _atom_site_label
   _atom_site_occupancy
   _atom_site_fract_x
   _atom_site_fract_y
   _atom_site_fract_z
   _atom_site_adp_type
   _atom_site_B_iso_or_equiv
   _atom_site_type_symbol
   Al1        1.0     0.757769     0.435858     0.542419    Biso  1.000000 Al
   Al2        1.0     0.242231     0.564142     0.457581    Biso  1.000000 Al
   Al3        1.0     0.242231     0.935858     0.957581    Biso  1.000000 Al
   Al4        1.0     0.757769     0.064142     0.042419    Biso  1.000000 Al
   Al5        1.0     -0.000000     0.500000     0.500000    Biso  1.000000 Al
   Al6        1.0     -0.000000     -0.000000     -0.000000    Biso  1.000000 Al
   Al7        1.0     0.500000     0.500000     0.500000    Biso  1.000000 Al
   Al8        1.0     0.500000     -0.000000     -0.000000    Biso  1.000000 Al
   O1         1.0     0.871868     0.363803     0.580452    Biso  1.000000 O
   O2         1.0     0.128132     0.636197     0.419548    Biso  1.000000 O
   O3         1.0     0.128132     0.863803     0.919548    Biso  1.000000 O
   O4         1.0     0.871868     0.136197     0.080452    Biso  1.000000 O
   O5         1.0     0.330991     0.894107     0.887832    Biso  1.000000 O
   O6         1.0     0.669009     0.105893     0.112168    Biso  1.000000 O
   O7         1.0     0.669009     0.394107     0.612168    Biso  1.000000 O
   O8         1.0     0.330991     0.605893     0.387832    Biso  1.000000 O
   O9         1.0     0.849918     0.473882     0.475887    Biso  1.000000 O
   O10        1.0     0.150082     0.526118     0.524113    Biso  1.000000 O
   O11        1.0     0.150082     0.973882     0.024113    Biso  1.000000 O
   O12        1.0     0.849918     0.026118     0.975887    Biso  1.000000 O
   O13        1.0     0.192299     0.008439     0.879260    Biso  1.000000 O
   O14        1.0     0.807701     0.991561     0.120740    Biso  1.000000 O
   O15        1.0     0.807701     0.508439     0.620740    Biso  1.000000 O
   O16        1.0     0.192299     0.491561     0.379260    Biso  1.000000 O
   O17        1.0     0.653119     0.512063     0.501905    Biso  1.000000 O
   O18        1.0     0.346881     0.487937     0.498095    Biso  1.000000 O
   O19        1.0     0.346881     0.012063    -0.001905    Biso  1.000000 O
   O20        1.0     0.653119     0.987937     0.001905    Biso  1.000000 O
   O21        1.0     0.035316     0.402294     0.542872    Biso  1.000000 O
   O22        1.0     0.964684     0.597706     0.457128    Biso  1.000000 O
   O23        1.0     0.964684     0.902294     0.957128    Biso  1.000000 O
   O24        1.0     0.035316     0.097706     0.042872    Biso  1.000000 O
   O25        1.0     0.313368     0.633451     0.533217    Biso  1.000000 O
   O26        1.0     0.686632     0.366549     0.466783    Biso  1.000000 O
   O27        1.0     0.686632     0.133451     0.966783    Biso  1.000000 O
   O28        1.0     0.313368     0.866549     0.033217    Biso  1.000000 O
   O29        1.0     0.017981     0.041571     0.900566    Biso  1.000000 O
   O30        1.0     0.982019     0.958429     0.099435    Biso  1.000000 O
   O31        1.0     0.982019     0.541571     0.599434    Biso  1.000000 O
   O32        1.0     0.017981     0.458429     0.400566    Biso  1.000000 O
   O33        1.0     0.496427     0.605415     0.528713    Biso  1.000000 O
   O34        1.0     0.503573     0.394585     0.471287    Biso  1.000000 O
   O35        1.0     0.503573     0.105415     0.971287    Biso  1.000000 O
   O36        1.0     0.496427     0.894585     0.028713    Biso  1.000000 O
   O37        1.0     0.479630     0.975190     0.894212    Biso  1.000000 O
   O38        1.0     0.520370     0.024810     0.105788    Biso  1.000000 O
   O39        1.0     0.520370     0.475190     0.605788    Biso  1.000000 O
   O40        1.0     0.479630     0.524810     0.394212    Biso  1.000000 O
   H1         1.0     0.806335     0.506694     0.438050    Biso  1.000000 H
   H2         1.0     0.193665     0.493306     0.561950    Biso  1.000000 H
   H3         1.0     0.193665     0.006694     0.061950    Biso  1.000000 H
   H4         1.0     0.806335    -0.006694     0.938050    Biso  1.000000 H
   H5         1.0     0.673942     0.560570     0.527095    Biso  1.000000 H
   H6         1.0     0.326058     0.439430     0.472905    Biso  1.000000 H
   H7         1.0     0.326058     0.060570    -0.027095    Biso  1.000000 H
   H8         1.0     0.673942     0.939430     0.027095    Biso  1.000000 H
   H9         1.0     0.630821     0.666121     0.653772    Biso  1.000000 H
   H10        1.0     0.369179     0.333880     0.346228    Biso  1.000000 H
   H11        1.0     0.369179     0.166120     0.846228    Biso  1.000000 H
   H12        1.0     0.630821     0.833879     0.153772    Biso  1.000000 H
   H13        1.0     0.232731     0.232966     0.732641    Biso  1.000000 H
   H14        1.0     0.767269     0.767034     0.267359    Biso  1.000000 H
   H15        1.0     0.767269     0.732966     0.767359    Biso  1.000000 H
   H16        1.0     0.232731     0.267034     0.232641    Biso  1.000000 H
   H17        1.0     0.923831     0.142486     0.779954    Biso  1.000000 H
   H18        1.0     0.076169     0.857513     0.220046    Biso  1.000000 H
   H19        1.0     0.076169     0.642487     0.720046    Biso  1.000000 H
   H20        1.0     0.923831     0.357513     0.279954    Biso  1.000000 H
   H21        1.0     0.290580     0.727889     0.653608    Biso  1.000000 H
   H22        1.0     0.709420     0.272111     0.346392    Biso  1.000000 H
   H23        1.0     0.709420     0.227889     0.846392    Biso  1.000000 H
   H24        1.0     0.290580     0.772111     0.153608    Biso  1.000000 H
   H25        1.0     0.666191     0.203172     0.203541    Biso  1.000000 H
   H26        1.0     0.333809     0.796828     0.796459    Biso  1.000000 H
   H27        1.0     0.333809     0.703172     0.296459    Biso  1.000000 H
   H28        1.0     0.666191     0.296828     0.703541    Biso  1.000000 H
   H29        1.0     0.445572     0.112737     0.199209    Biso  1.000000 H
   H30        1.0     0.554428     0.887263     0.800791    Biso  1.000000 H
   H31        1.0     0.554428     0.612737     0.300791    Biso  1.000000 H
   H32        1.0     0.445572     0.387263     0.699209    Biso  1.000000 H
   H33        1.0     0.131323     0.203367     0.121244    Biso  1.000000 H
   H34        1.0     0.868677     0.796633     0.878756    Biso  1.000000 H
   H35        1.0     0.868677     0.703367     0.378756    Biso  1.000000 H
   H36        1.0     0.131323     0.296633     0.621244    Biso  1.000000 H
   H37        1.0     0.906923     0.231916     0.180143    Biso  1.000000 H
   H38        1.0     0.093077     0.768084     0.819857    Biso  1.000000 H
   H39        1.0     0.093077     0.731916     0.319858    Biso  1.000000 H
   H40        1.0     0.906923     0.268084     0.680143    Biso  1.000000 H
   N1         1.0     0.558498     0.694156     0.662430    Biso  1.000000 N
   N2         1.0     0.441502     0.305844     0.337570    Biso  1.000000 N
   N3         1.0     0.441502     0.194156     0.837570    Biso  1.000000 N
   N4         1.0     0.558498     0.805844     0.162430    Biso  1.000000 N
   N5         1.0     0.563757     0.738299     0.724857    Biso  1.000000 N
   N6         1.0     0.436243     0.261701     0.275143    Biso  1.000000 N
   N7         1.0     0.436243     0.238299     0.775143    Biso  1.000000 N
   N8         1.0     0.563757     0.761701     0.224857    Biso  1.000000 N
   N9         1.0     0.202879     0.144971     0.801195    Biso  1.000000 N
   N10        1.0     0.797121     0.855029     0.198805    Biso  1.000000 N
   N11        1.0     0.797121     0.644971     0.698805    Biso  1.000000 N
   N12        1.0     0.202879     0.355029     0.301195    Biso  1.000000 N
   N13        1.0     0.170712     0.200759     0.750350    Biso  1.000000 N
   N14        1.0     0.829288     0.799241     0.249650    Biso  1.000000 N
   N15        1.0     0.829288     0.700759     0.749650    Biso  1.000000 N
   N16        1.0     0.170712     0.299241     0.250350    Biso  1.000000 N
   C1         1.0     0.011741     0.154126     0.777903    Biso  1.000000 C
   C2         1.0    -0.011741     0.845874     0.222096    Biso  1.000000 C
   C3         1.0    -0.011741     0.654126     0.722097    Biso  1.000000 C
   C4         1.0     0.011741     0.345874     0.277903    Biso  1.000000 C
   C5         1.0     0.977062     0.359115     0.579510    Biso  1.000000 C
   C6         1.0     0.022939     0.640885     0.420490    Biso  1.000000 C
   C7         1.0     0.022939     0.859115     0.920490    Biso  1.000000 C
   C8         1.0     0.977062     0.140885     0.079510    Biso  1.000000 C
   C9         1.0     0.418162     0.638077     0.557341    Biso  1.000000 C
   C10        1.0     0.581838     0.361923     0.442659    Biso  1.000000 C
   C11        1.0     0.581838     0.138077     0.942659    Biso  1.000000 C
   C12        1.0     0.418162     0.861923     0.057341    Biso  1.000000 C
   C13        1.0     0.105160     0.050268     0.869953    Biso  1.000000 C
   C14        1.0     0.894840     0.949732     0.130047    Biso  1.000000 C
   C15        1.0     0.894840     0.550268     0.630047    Biso  1.000000 C
   C16        1.0     0.105160     0.449732     0.369953    Biso  1.000000 C
   C17        1.0     0.423107     0.916343     0.868234    Biso  1.000000 C
   C18        1.0     0.576893     0.083657     0.131766    Biso  1.000000 C
   C19        1.0     0.576893     0.416343     0.631766    Biso  1.000000 C
   C20        1.0     0.423107     0.583657     0.368234    Biso  1.000000 C
   C21        1.0     0.381381     0.723189     0.667250    Biso  1.000000 C
   C22        1.0     0.618619     0.276811     0.332750    Biso  1.000000 C
   C23        1.0     0.618619     0.223189     0.832750    Biso  1.000000 C
   C24        1.0     0.381381     0.776811     0.167250    Biso  1.000000 C
   C25        1.0     0.105690     0.115567     0.817422    Biso  1.000000 C
   C26        1.0     0.894310     0.884433     0.182578    Biso  1.000000 C
   C27        1.0     0.894310     0.615567     0.682578    Biso  1.000000 C
   C28        1.0     0.105690     0.384433     0.317422    Biso  1.000000 C
   C29        1.0     0.055796     0.208502     0.733450    Biso  1.000000 C
   C30        1.0     0.944204     0.791498     0.266550    Biso  1.000000 C
   C31        1.0     0.944204     0.708502     0.766550    Biso  1.000000 C
   C32        1.0     0.055796     0.291498     0.233450    Biso  1.000000 C
   C33        1.0     0.454771     0.756803     0.727889    Biso  1.000000 C
   C34        1.0     0.545229     0.243197     0.272111    Biso  1.000000 C
   C35        1.0     0.545229     0.256803     0.772111    Biso  1.000000 C
   C36        1.0     0.454771     0.743197     0.227889    Biso  1.000000 C
   C37        1.0     0.450911     0.684306     0.625519    Biso  1.000000 C
   C38        1.0     0.549089     0.315694     0.374481    Biso  1.000000 C
   C39        1.0     0.549089     0.184306     0.874481    Biso  1.000000 C
   C40        1.0     0.450911     0.815694     0.125519    Biso  1.000000 C
   C41        1.0     0.582309     0.192449     0.217430    Biso  1.000000 C
   C42        1.0     0.417691     0.807551     0.782570    Biso  1.000000 C
   C43        1.0     0.417691     0.692449     0.282570    Biso  1.000000 C
   C44        1.0     0.582309     0.307551     0.717430    Biso  1.000000 C
   C45        1.0     0.527268     0.130414     0.186325    Biso  1.000000 C
   C46        1.0     0.472732     0.869586     0.813675    Biso  1.000000 C
   C47        1.0     0.472732     0.630414     0.313675    Biso  1.000000 C
   C48        1.0     0.527268     0.369586     0.686325    Biso  1.000000 C
   C49        1.0     0.996747     0.239285     0.178969    Biso  1.000000 C
   C50        1.0     0.003253     0.760715     0.821031    Biso  1.000000 C
   C51        1.0     0.003253     0.739285     0.321031    Biso  1.000000 C
   C52        1.0     0.996747     0.260715     0.678969    Biso  1.000000 C
   C53        1.0     0.042768     0.198947     0.127262    Biso  1.000000 C
   C54        1.0     0.957232     0.801053     0.872738    Biso  1.000000 C
   C55        1.0     0.957232     0.698947     0.372738    Biso  1.000000 C
   C56        1.0     0.042768     0.301053     0.627262    Biso  1.000000 C
