# Supplementary material for: MOF Linker Extension Strategy for Enhanced Atmospheric Water Harvesting
Source: ACS Cent Sci. 2023 Mar 6;9(3):551–7. doi: 10.1021/acscentsci.3c00018 (PMC10037441; doi:10.1021/acscentsci.3c00018)
Supplement: Supplementary file 2 — oc3c00018_si_002.zip [file oc3c00018_si_002.zip › Supporting Data/DFT-optimized linker configurations/Pristine_contrain_cell_parameters/ZUS(n)-trans,cis.cif]

#======================================================================
# CRYSTAL DATA
#----------------------------------------------------------------------
data_VESTA_phase_1

_chemical_name_common                  'OS-OI-X                               '
_cell_length_a                         12.030000
_cell_length_b                         17.396999
_cell_length_c                         17.705999
_cell_angle_alpha                      90.000000
_cell_angle_beta                       99.330002
_cell_angle_gamma                      90.000000
_cell_volume                           3656.594232
_space_group_name_H-M_alt              'P 1'
_space_group_IT_number                 1

loop_
_space_group_symop_operation_xyz
   'x, y, z'

loop_
   _atom_site_label
   _atom_site_occupancy
   _atom_site_fract_x
   _atom_site_fract_y
   _atom_site_fract_z
   _atom_site_adp_type
   _atom_site_B_iso_or_equiv
   _atom_site_type_symbol
   Al1        1.0     0.759874     0.448725     0.553607    Biso  1.000000 Al
   Al2        1.0     0.240126     0.551275     0.446393    Biso  1.000000 Al
   Al3        1.0     0.240126     0.948725     0.946393    Biso  1.000000 Al
   Al4        1.0     0.759874     0.051275     0.053607    Biso  1.000000 Al
   Al5        1.0     0.000000     0.500000     0.500000    Biso  1.000000 Al
   Al6        1.0     0.000000     -0.000000     -0.000000    Biso  1.000000 Al
   Al7        1.0     0.500000     0.500000     0.500000    Biso  1.000000 Al
   Al8        1.0     0.500000     -0.000000     -0.000000    Biso  1.000000 Al
   O1         1.0     0.860441     0.374506     0.596294    Biso  1.000000 O
   O2         1.0     0.139559     0.625495     0.403706    Biso  1.000000 O
   O3         1.0     0.139559     0.874505     0.903706    Biso  1.000000 O
   O4         1.0     0.860441     0.125494     0.096294    Biso  1.000000 O
   O5         1.0     0.326820     0.917692     0.870443    Biso  1.000000 O
   O6         1.0     0.673180     0.082308     0.129557    Biso  1.000000 O
   O7         1.0     0.673180     0.417692     0.629557    Biso  1.000000 O
   O8         1.0     0.326820     0.582308     0.370443    Biso  1.000000 O
   O9         1.0     0.850035     0.474760     0.478458    Biso  1.000000 O
   O10        1.0     0.149965     0.525240     0.521542    Biso  1.000000 O
   O11        1.0     0.149965     0.974760     0.021542    Biso  1.000000 O
   O12        1.0     0.850035     0.025240     0.978458    Biso  1.000000 O
   O13        1.0     0.173212     0.026333     0.879862    Biso  1.000000 O
   O14        1.0     0.826788     0.973667     0.120138    Biso  1.000000 O
   O15        1.0     0.826788     0.526333     0.620138    Biso  1.000000 O
   O16        1.0     0.173212     0.473667     0.379862    Biso  1.000000 O
   O17        1.0     0.652074     0.517685     0.510527    Biso  1.000000 O
   O18        1.0     0.347926     0.482315     0.489473    Biso  1.000000 O
   O19        1.0     0.347926     0.017685     0.989473    Biso  1.000000 O
   O20        1.0     0.652074     0.982315     0.010527    Biso  1.000000 O
   O21        1.0     0.031133     0.423712     0.583608    Biso  1.000000 O
   O22        1.0     0.968867     0.576288     0.416392    Biso  1.000000 O
   O23        1.0     0.968867     0.923712     0.916392    Biso  1.000000 O
   O24        1.0     0.031133     0.076288     0.083608    Biso  1.000000 O
   O25        1.0     0.297169     0.631953     0.515492    Biso  1.000000 O
   O26        1.0     0.702831     0.368047     0.484508    Biso  1.000000 O
   O27        1.0     0.702831     0.131953     0.984508    Biso  1.000000 O
   O28        1.0     0.297169     0.868047     0.015492    Biso  1.000000 O
   O29        1.0     0.031252     0.081888     0.928884    Biso  1.000000 O
   O30        1.0     0.968748     0.918112     0.071116    Biso  1.000000 O
   O31        1.0     0.968748     0.581888     0.571116    Biso  1.000000 O
   O32        1.0     0.031252     0.418112     0.428884    Biso  1.000000 O
   O33        1.0     0.483869     0.608775     0.522818    Biso  1.000000 O
   O34        1.0     0.516131     0.391225     0.477182    Biso  1.000000 O
   O35        1.0     0.516131     0.108775     0.977182    Biso  1.000000 O
   O36        1.0     0.483869     0.891225     0.022818    Biso  1.000000 O
   O37        1.0     0.495501     0.977172     0.894565    Biso  1.000000 O
   O38        1.0     0.504499     0.022828     0.105436    Biso  1.000000 O
   O39        1.0     0.504499     0.477172     0.605435    Biso  1.000000 O
   O40        1.0     0.495501     0.522828     0.394564    Biso  1.000000 O
   H1         1.0     0.835323     0.439044     0.436054    Biso  1.000000 H
   H2         1.0     0.164677     0.560956     0.563946    Biso  1.000000 H
   H3         1.0     0.164677     0.939044     0.063946    Biso  1.000000 H
   H4         1.0     0.835323     0.060956     0.936054    Biso  1.000000 H
   H5         1.0     0.674043     0.544259     0.467275    Biso  1.000000 H
   H6         1.0     0.325957     0.455741     0.532725    Biso  1.000000 H
   H7         1.0     0.325957     0.044259     0.032725    Biso  1.000000 H
   H8         1.0     0.674043     0.955741     0.967275    Biso  1.000000 H
   H9         1.0     0.602199     0.693166     0.619352    Biso  1.000000 H
   H10        1.0     0.397801     0.306834     0.380648    Biso  1.000000 H
   H11        1.0     0.397801     0.193166     0.880648    Biso  1.000000 H
   H12        1.0     0.602199     0.806834     0.119352    Biso  1.000000 H
   H13        1.0     0.309153     0.262618     0.791669    Biso  1.000000 H
   H14        1.0     0.690847     0.737382     0.208331    Biso  1.000000 H
   H15        1.0     0.690847     0.762618     0.708331    Biso  1.000000 H
   H16        1.0     0.309153     0.237382     0.291669    Biso  1.000000 H
   H17        1.0     0.968415     0.196209     0.784669    Biso  1.000000 H
   H18        1.0     0.031585     0.803791     0.215331    Biso  1.000000 H
   H19        1.0     0.031585     0.696209     0.715331    Biso  1.000000 H
   H20        1.0     0.968415     0.303791     0.284669    Biso  1.000000 H
   H21        1.0     0.262184     0.751551     0.623683    Biso  1.000000 H
   H22        1.0     0.737816     0.248449     0.376317    Biso  1.000000 H
   H23        1.0     0.737816     0.251551     0.876317    Biso  1.000000 H
   H24        1.0     0.262184     0.748449     0.123683    Biso  1.000000 H
   H25        1.0     0.307339     0.660256     0.255352    Biso  1.000000 H
   H26        1.0     0.692661     0.339744     0.744648    Biso  1.000000 H
   H27        1.0     0.692661     0.160256     0.244648    Biso  1.000000 H
   H28        1.0     0.307339     0.839744     0.755352    Biso  1.000000 H
   H29        1.0     0.550519     0.598994     0.284918    Biso  1.000000 H
   H30        1.0     0.449481     0.401006     0.715082    Biso  1.000000 H
   H31        1.0     0.449481     0.098994     0.215082    Biso  1.000000 H
   H32        1.0     0.550519     0.901006     0.784918    Biso  1.000000 H
   H33        1.0     0.828950     0.644379     0.293180    Biso  1.000000 H
   H34        1.0     0.171050     0.355621     0.706820    Biso  1.000000 H
   H35        1.0     0.171050     0.144379     0.206820    Biso  1.000000 H
   H36        1.0     0.828950     0.855621     0.793180    Biso  1.000000 H
   H37        1.0     0.052295     0.732658     0.336368    Biso  1.000000 H
   H38        1.0     0.947705     0.267342     0.663632    Biso  1.000000 H
   H39        1.0     0.947705     0.232658     0.163632    Biso  1.000000 H
   H40        1.0     0.052295     0.767342     0.836368    Biso  1.000000 H
   N1         1.0     0.530360     0.722029     0.629650    Biso  1.000000 N
   N2         1.0     0.469640     0.277971     0.370350    Biso  1.000000 N
   N3         1.0     0.469640     0.222029     0.870350    Biso  1.000000 N
   N4         1.0     0.530360     0.777971     0.129650    Biso  1.000000 N
   N5         1.0     0.536138     0.774363     0.685324    Biso  1.000000 N
   N6         1.0     0.463862     0.225637     0.314676    Biso  1.000000 N
   N7         1.0     0.463862     0.274363     0.814676    Biso  1.000000 N
   N8         1.0     0.536138     0.725637     0.185324    Biso  1.000000 N
   N9         1.0     0.241652     0.175334     0.848148    Biso  1.000000 N
   N10        1.0     0.758348     0.824666     0.151852    Biso  1.000000 N
   N11        1.0     0.758348     0.675334     0.651852    Biso  1.000000 N
   N12        1.0     0.241652     0.324666     0.348148    Biso  1.000000 N
   N13        1.0     0.235478     0.235758     0.800885    Biso  1.000000 N
   N14        1.0     0.764522     0.764242     0.199115    Biso  1.000000 N
   N15        1.0     0.764522     0.735758     0.699115    Biso  1.000000 N
   N16        1.0     0.235478     0.264242     0.300885    Biso  1.000000 N
   C1         1.0     0.059371     0.200159     0.797285    Biso  1.000000 C
   C2         1.0     0.940629     0.799841     0.202715    Biso  1.000000 C
   C3         1.0     0.940629     0.700159     0.702715    Biso  1.000000 C
   C4         1.0     0.059371     0.299841     0.297285    Biso  1.000000 C
   C5         1.0     0.967477     0.375131     0.608870    Biso  1.000000 C
   C6         1.0     0.032523     0.624869     0.391130    Biso  1.000000 C
   C7         1.0     0.032523     0.875131     0.891130    Biso  1.000000 C
   C8         1.0     0.967477     0.124869     0.108870    Biso  1.000000 C
   C9         1.0     0.400030     0.644515     0.540609    Biso  1.000000 C
   C10        1.0     0.599970     0.355485     0.459391    Biso  1.000000 C
   C11        1.0     0.599970     0.144515     0.959391    Biso  1.000000 C
   C12        1.0     0.400030     0.855485     0.040609    Biso  1.000000 C
   C13        1.0     0.109988     0.082437     0.888808    Biso  1.000000 C
   C14        1.0     0.890012     0.917563     0.111192    Biso  1.000000 C
   C15        1.0     0.890012     0.582437     0.611192    Biso  1.000000 C
   C16        1.0     0.109988     0.417563     0.388808    Biso  1.000000 C
   C17        1.0     0.424211     0.932267     0.855436    Biso  1.000000 C
   C18        1.0     0.575789     0.067733     0.144564    Biso  1.000000 C
   C19        1.0     0.575789     0.432267     0.644564    Biso  1.000000 C
   C20        1.0     0.424211     0.567733     0.355436    Biso  1.000000 C
   C21        1.0     0.353404     0.750259     0.634760    Biso  1.000000 C
   C22        1.0     0.646596     0.249741     0.365240    Biso  1.000000 C
   C23        1.0     0.646596     0.250259     0.865240    Biso  1.000000 C
   C24        1.0     0.353404     0.749741     0.134760    Biso  1.000000 C
   C25        1.0     0.133292     0.153282     0.846700    Biso  1.000000 C
   C26        1.0     0.866708     0.846718     0.153300    Biso  1.000000 C
   C27        1.0     0.866708     0.653282     0.653300    Biso  1.000000 C
   C28        1.0     0.133292     0.346718     0.346700    Biso  1.000000 C
   C29        1.0     0.129040     0.252343     0.766892    Biso  1.000000 C
   C30        1.0     0.870960     0.747657     0.233108    Biso  1.000000 C
   C31        1.0     0.870960     0.752343     0.733108    Biso  1.000000 C
   C32        1.0     0.129040     0.247657     0.266892    Biso  1.000000 C
   C33        1.0     0.427131     0.792580     0.689469    Biso  1.000000 C
   C34        1.0     0.572869     0.207420     0.310531    Biso  1.000000 C
   C35        1.0     0.572869     0.292580     0.810531    Biso  1.000000 C
   C36        1.0     0.427131     0.707420     0.189469    Biso  1.000000 C
   C37        1.0     0.423234     0.705502     0.597628    Biso  1.000000 C
   C38        1.0     0.576766     0.294498     0.402372    Biso  1.000000 C
   C39        1.0     0.576766     0.205502     0.902372    Biso  1.000000 C
   C40        1.0     0.423234     0.794498     0.097628    Biso  1.000000 C
   C41        1.0     0.394984     0.656527     0.246462    Biso  1.000000 C
   C42        1.0     0.605016     0.343473     0.753538    Biso  1.000000 C
   C43        1.0     0.605016     0.156527     0.253538    Biso  1.000000 C
   C44        1.0     0.394984     0.843473     0.746462    Biso  1.000000 C
   C45        1.0     0.462867     0.607771     0.291325    Biso  1.000000 C
   C46        1.0     0.537133     0.392229     0.708675    Biso  1.000000 C
   C47        1.0     0.537133     0.107771     0.208675    Biso  1.000000 C
   C48        1.0     0.462867     0.892229     0.791325    Biso  1.000000 C
   C49        1.0     0.892551     0.688744     0.290597    Biso  1.000000 C
   C50        1.0     0.107449     0.311256     0.709403    Biso  1.000000 C
   C51        1.0     0.107449     0.188744     0.209403    Biso  1.000000 C
   C52        1.0     0.892551     0.811256     0.790597    Biso  1.000000 C
   C53        1.0    -0.010144     0.687835     0.339490    Biso  1.000000 C
   C54        1.0     0.010144     0.312165     0.660510    Biso  1.000000 C
   C55        1.0     0.010144     0.187835     0.160510    Biso  1.000000 C
   C56        1.0    -0.010144     0.812165     0.839490    Biso  1.000000 C
