# Supplementary material for: MOF Linker Extension Strategy for Enhanced Atmospheric Water Harvesting
Source: ACS Cent Sci. 2023 Mar 6;9(3):551–7. doi: 10.1021/acscentsci.3c00018 (PMC10037441; doi:10.1021/acscentsci.3c00018)
Supplement: Supplementary file 2 — oc3c00018_si_002.zip [file oc3c00018_si_002.zip › Supporting Data/DFT-optimized linker configurations/Pristine_contrain_cell_parameters/ENT(w)-trans,cis.cif]

#======================================================================
# CRYSTAL DATA
#----------------------------------------------------------------------
data_VESTA_phase_1

_chemical_name_common                  'ALT-OI-XVI                            '
_cell_length_a                         12.030000
_cell_length_b                         17.396999
_cell_length_c                         17.705999
_cell_angle_alpha                      90.000000
_cell_angle_beta                       99.330002
_cell_angle_gamma                      90.000000
_cell_volume                           3656.594232
_space_group_name_H-M_alt              'P 1'
_space_group_IT_number                 1

loop_
_space_group_symop_operation_xyz
   'x, y, z'

loop_
   _atom_site_label
   _atom_site_occupancy
   _atom_site_fract_x
   _atom_site_fract_y
   _atom_site_fract_z
   _atom_site_adp_type
   _atom_site_B_iso_or_equiv
   _atom_site_type_symbol
   Al1        1.0     0.764237     0.451494     0.560520    Biso  1.000000 Al
   Al2        1.0     0.235763     0.548506     0.439480    Biso  1.000000 Al
   Al3        1.0     0.235763     0.951494     0.939480    Biso  1.000000 Al
   Al4        1.0     0.764237     0.048506     0.060520    Biso  1.000000 Al
   Al5        1.0     0.000000     0.500000     0.500000    Biso  1.000000 Al
   Al6        1.0     0.000000     -0.000000     -0.000000    Biso  1.000000 Al
   Al7        1.0     0.500000     0.500000     0.500000    Biso  1.000000 Al
   Al8        1.0     0.500000     -0.000000     -0.000000    Biso  1.000000 Al
   O1         1.0     0.878192     0.379104     0.604383    Biso  1.000000 O
   O2         1.0     0.121808     0.620896     0.395617    Biso  1.000000 O
   O3         1.0     0.121808     0.879104     0.895617    Biso  1.000000 O
   O4         1.0     0.878192     0.120896     0.104383    Biso  1.000000 O
   O5         1.0     0.323122     0.918281     0.867149    Biso  1.000000 O
   O6         1.0     0.676878     0.081719     0.132851    Biso  1.000000 O
   O7         1.0     0.676878     0.418281     0.632851    Biso  1.000000 O
   O8         1.0     0.323122     0.581719     0.367149    Biso  1.000000 O
   O9         1.0     0.846495     0.483339     0.484281    Biso  1.000000 O
   O10        1.0     0.153505     0.516661     0.515719    Biso  1.000000 O
   O11        1.0     0.153505     0.983339     0.015719    Biso  1.000000 O
   O12        1.0     0.846495     0.016661     0.984281    Biso  1.000000 O
   O13        1.0     0.170751     0.027450     0.869712    Biso  1.000000 O
   O14        1.0     0.829248     0.972550     0.130288    Biso  1.000000 O
   O15        1.0     0.829248     0.527450     0.630288    Biso  1.000000 O
   O16        1.0     0.170751     0.472550     0.369712    Biso  1.000000 O
   O17        1.0     0.652182     0.519354     0.516736    Biso  1.000000 O
   O18        1.0     0.347818     0.480646     0.483264    Biso  1.000000 O
   O19        1.0     0.347818     0.019354     0.983264    Biso  1.000000 O
   O20        1.0     0.652182     0.980646     0.016736    Biso  1.000000 O
   O21        1.0     0.028401     0.398323     0.542950    Biso  1.000000 O
   O22        1.0     0.971599     0.601677     0.457050    Biso  1.000000 O
   O23        1.0     0.971599     0.898323     0.957050    Biso  1.000000 O
   O24        1.0     0.028401     0.101677     0.042950    Biso  1.000000 O
   O25        1.0     0.291285     0.631294     0.509293    Biso  1.000000 O
   O26        1.0     0.708715     0.368705     0.490707    Biso  1.000000 O
   O27        1.0     0.708715     0.131295     0.990707    Biso  1.000000 O
   O28        1.0     0.291285     0.868706     0.009293    Biso  1.000000 O
   O29        1.0    -0.002359     0.044031     0.901124    Biso  1.000000 O
   O30        1.0     0.002359     0.955969     0.098876    Biso  1.000000 O
   O31        1.0     0.002359     0.544031     0.598876    Biso  1.000000 O
   O32        1.0    -0.002359     0.455969     0.401124    Biso  1.000000 O
   O33        1.0     0.479196     0.606979     0.526042    Biso  1.000000 O
   O34        1.0     0.520804     0.393021     0.473958    Biso  1.000000 O
   O35        1.0     0.520804     0.106979     0.973958    Biso  1.000000 O
   O36        1.0     0.479196     0.893021     0.026042    Biso  1.000000 O
   O37        1.0     0.497028     0.971091     0.895967    Biso  1.000000 O
   O38        1.0     0.502972     0.028909     0.104033    Biso  1.000000 O
   O39        1.0     0.502972     0.471091     0.604033    Biso  1.000000 O
   O40        1.0     0.497028     0.528909     0.395967    Biso  1.000000 O
   H1         1.0     0.827269     0.452703     0.438282    Biso  1.000000 H
   H2         1.0     0.172731     0.547297     0.561718    Biso  1.000000 H
   H3         1.0     0.172731    -0.047297     0.061718    Biso  1.000000 H
   H4         1.0     0.827269     0.047297     0.938282    Biso  1.000000 H
   H5         1.0     0.677540     0.546243     0.474829    Biso  1.000000 H
   H6         1.0     0.322460     0.453757     0.525171    Biso  1.000000 H
   H7         1.0     0.322460     0.046243     0.025171    Biso  1.000000 H
   H8         1.0     0.677540     0.953757    -0.025171    Biso  1.000000 H
   H9         1.0     0.592711     0.698055     0.615794    Biso  1.000000 H
   H10        1.0     0.407289     0.301945     0.384206    Biso  1.000000 H
   H11        1.0     0.407289     0.198055     0.884206    Biso  1.000000 H
   H12        1.0     0.592711     0.801945     0.115794    Biso  1.000000 H
   H13        1.0     0.177482     0.297268     0.572364    Biso  1.000000 H
   H14        1.0     0.822518     0.702732     0.427636    Biso  1.000000 H
   H15        1.0     0.822518     0.797268     0.927636    Biso  1.000000 H
   H16        1.0     0.177482     0.202732     0.072364    Biso  1.000000 H
   H17        1.0     0.926630     0.245773     0.703941    Biso  1.000000 H
   H18        1.0     0.073370     0.754227     0.296059    Biso  1.000000 H
   H19        1.0     0.073370     0.745773     0.796059    Biso  1.000000 H
   H20        1.0     0.926630     0.254227     0.203941    Biso  1.000000 H
   H21        1.0     0.253230     0.751273     0.620691    Biso  1.000000 H
   H22        1.0     0.746770     0.248727     0.379309    Biso  1.000000 H
   H23        1.0     0.746770     0.251273     0.879309    Biso  1.000000 H
   H24        1.0     0.253230     0.748727     0.120691    Biso  1.000000 H
   H25        1.0     0.299154     0.655121     0.250630    Biso  1.000000 H
   H26        1.0     0.700846     0.344879     0.749370    Biso  1.000000 H
   H27        1.0     0.700846     0.155121     0.249370    Biso  1.000000 H
   H28        1.0     0.299154     0.844879     0.750630    Biso  1.000000 H
   H29        1.0     0.548528     0.606907     0.285267    Biso  1.000000 H
   H30        1.0     0.451472     0.393093     0.714733    Biso  1.000000 H
   H31        1.0     0.451472     0.106907     0.214733    Biso  1.000000 H
   H32        1.0     0.548528     0.893093     0.785267    Biso  1.000000 H
   H33        1.0     0.801259     0.895054     0.242916    Biso  1.000000 H
   H34        1.0     0.198741     0.104946     0.757084    Biso  1.000000 H
   H35        1.0     0.198741     0.395054     0.257084    Biso  1.000000 H
   H36        1.0     0.801259     0.604946     0.742916    Biso  1.000000 H
   H37        1.0     0.037847     0.858965     0.205018    Biso  1.000000 H
   H38        1.0     0.962153     0.141035     0.794982    Biso  1.000000 H
   H39        1.0     0.962153     0.358965     0.294982    Biso  1.000000 H
   H40        1.0     0.037847     0.641035     0.705018    Biso  1.000000 H
   N1         1.0     0.521987     0.724024     0.627970    Biso  1.000000 N
   N2         1.0     0.478013     0.275976     0.372030    Biso  1.000000 N
   N3         1.0     0.478013     0.224024     0.872030    Biso  1.000000 N
   N4         1.0     0.521987     0.775976     0.127970    Biso  1.000000 N
   N5         1.0     0.527496     0.776989     0.682358    Biso  1.000000 N
   N6         1.0     0.472504     0.223011     0.317642    Biso  1.000000 N
   N7         1.0     0.472504     0.276989     0.817642    Biso  1.000000 N
   N8         1.0     0.527496     0.723011     0.182358    Biso  1.000000 N
   N9         1.0     0.176072     0.211495     0.651393    Biso  1.000000 N
   N10        1.0     0.823928     0.788505     0.348607    Biso  1.000000 N
   N11        1.0     0.823928     0.711495     0.848607    Biso  1.000000 N
   N12        1.0     0.176072     0.288505     0.151393    Biso  1.000000 N
   N13        1.0     0.133788     0.271422     0.609796    Biso  1.000000 N
   N14        1.0     0.866212     0.728578     0.390204    Biso  1.000000 N
   N15        1.0     0.866212     0.771422     0.890204    Biso  1.000000 N
   N16        1.0     0.133788     0.228578     0.109796    Biso  1.000000 N
   C1         1.0     0.002946     0.244094     0.678897    Biso  1.000000 C
   C2         1.0    -0.002946     0.755906     0.321103    Biso  1.000000 C
   C3         1.0    -0.002946     0.744094     0.821103    Biso  1.000000 C
   C4         1.0     0.002946     0.255906     0.178897    Biso  1.000000 C
   C5         1.0     0.973435     0.362103     0.587325    Biso  1.000000 C
   C6         1.0     0.026565     0.637897     0.412675    Biso  1.000000 C
   C7         1.0     0.026565     0.862103     0.912675    Biso  1.000000 C
   C8         1.0     0.973435     0.137897     0.087325    Biso  1.000000 C
   C9         1.0     0.392943     0.643707     0.538886    Biso  1.000000 C
   C10        1.0     0.607057     0.356293     0.461114    Biso  1.000000 C
   C11        1.0     0.607057     0.143707     0.961114    Biso  1.000000 C
   C12        1.0     0.392943     0.856293     0.038886    Biso  1.000000 C
   C13        1.0     0.073540     0.057874     0.859969    Biso  1.000000 C
   C14        1.0     0.926460     0.942126     0.140031    Biso  1.000000 C
   C15        1.0     0.926460     0.557874     0.640031    Biso  1.000000 C
   C16        1.0     0.073540     0.442126     0.359969    Biso  1.000000 C
   C17        1.0     0.423256     0.929467     0.854721    Biso  1.000000 C
   C18        1.0     0.576744     0.070533     0.145279    Biso  1.000000 C
   C19        1.0     0.576744     0.429467     0.645279    Biso  1.000000 C
   C20        1.0     0.423256     0.570533     0.354721    Biso  1.000000 C
   C21        1.0     0.344503     0.750712     0.631660    Biso  1.000000 C
   C22        1.0     0.655497     0.249288     0.368340    Biso  1.000000 C
   C23        1.0     0.655497     0.250712     0.868340    Biso  1.000000 C
   C24        1.0     0.344503     0.749288     0.131660    Biso  1.000000 C
   C25        1.0     0.096478     0.193861     0.694965    Biso  1.000000 C
   C26        1.0     0.903522     0.806139     0.305035    Biso  1.000000 C
   C27        1.0     0.903522     0.693861     0.805035    Biso  1.000000 C
   C28        1.0     0.096478     0.306139     0.194965    Biso  1.000000 C
   C29        1.0     0.030116     0.293851     0.623941    Biso  1.000000 C
   C30        1.0     0.969884     0.706149     0.376059    Biso  1.000000 C
   C31        1.0     0.969884     0.793851     0.876059    Biso  1.000000 C
   C32        1.0     0.030116     0.206149     0.123941    Biso  1.000000 C
   C33        1.0     0.418098     0.794052     0.685848    Biso  1.000000 C
   C34        1.0     0.581902     0.205948     0.314152    Biso  1.000000 C
   C35        1.0     0.581902     0.294052     0.814152    Biso  1.000000 C
   C36        1.0     0.418098     0.705948     0.185848    Biso  1.000000 C
   C37        1.0     0.414592     0.705634     0.595219    Biso  1.000000 C
   C38        1.0     0.585408     0.294366     0.404781    Biso  1.000000 C
   C39        1.0     0.585408     0.205634     0.904781    Biso  1.000000 C
   C40        1.0     0.414592     0.794366     0.095219    Biso  1.000000 C
   C41        1.0     0.387526     0.655051     0.243174    Biso  1.000000 C
   C42        1.0     0.612474     0.344949     0.756826    Biso  1.000000 C
   C43        1.0     0.612474     0.155051     0.256826    Biso  1.000000 C
   C44        1.0     0.387526     0.844949     0.743174    Biso  1.000000 C
   C45        1.0     0.459753     0.610870     0.290469    Biso  1.000000 C
   C46        1.0     0.540247     0.389130     0.709531    Biso  1.000000 C
   C47        1.0     0.540247     0.110870     0.209531    Biso  1.000000 C
   C48        1.0     0.459753     0.889130     0.790469    Biso  1.000000 C
   C49        1.0     0.882668     0.866000     0.248584    Biso  1.000000 C
   C50        1.0     0.117332     0.134000     0.751416    Biso  1.000000 C
   C51        1.0     0.117332     0.366000     0.251416    Biso  1.000000 C
   C52        1.0     0.882668     0.634000     0.748584    Biso  1.000000 C
   C53        1.0     0.955290     0.885792     0.201394    Biso  1.000000 C
   C54        1.0     0.044710     0.114208     0.798606    Biso  1.000000 C
   C55        1.0     0.044710     0.385792     0.298606    Biso  1.000000 C
   C56        1.0     0.955290     0.614208     0.701394    Biso  1.000000 C
