# Supplementary material for: MOF Linker Extension Strategy for Enhanced Atmospheric Water Harvesting
Source: ACS Cent Sci. 2023 Mar 6;9(3):551–7. doi: 10.1021/acscentsci.3c00018 (PMC10037441; doi:10.1021/acscentsci.3c00018)
Supplement: Supplementary file 2 — oc3c00018_si_002.zip [file oc3c00018_si_002.zip › Supporting Data/DFT-optimized linker configurations/Pristine_contrain_cell_parameters/ENT(n)-cis,trans.cif]

#======================================================================
# CRYSTAL DATA
#----------------------------------------------------------------------
data_VESTA_phase_1

_chemical_name_common                  'ALT-OI-XIII                           '
_cell_length_a                         12.030000
_cell_length_b                         17.396999
_cell_length_c                         17.705999
_cell_angle_alpha                      90.000000
_cell_angle_beta                       99.330002
_cell_angle_gamma                      90.000000
_cell_volume                           3656.594232
_space_group_name_H-M_alt              'P 1'
_space_group_IT_number                 1

loop_
_space_group_symop_operation_xyz
   'x, y, z'

loop_
   _atom_site_label
   _atom_site_occupancy
   _atom_site_fract_x
   _atom_site_fract_y
   _atom_site_fract_z
   _atom_site_adp_type
   _atom_site_B_iso_or_equiv
   _atom_site_type_symbol
   Al1        1.0     0.759283     0.433419     0.548495    Biso  1.000000 Al
   Al2        1.0     0.240717     0.566581     0.451505    Biso  1.000000 Al
   Al3        1.0     0.240717     0.933419     0.951505    Biso  1.000000 Al
   Al4        1.0     0.759283     0.066581     0.048495    Biso  1.000000 Al
   Al5        1.0     0.000000     0.500000     0.500000    Biso  1.000000 Al
   Al6        1.0     0.000000     -0.000000     0.000000    Biso  1.000000 Al
   Al7        1.0     0.500000     0.500000     0.500000    Biso  1.000000 Al
   Al8        1.0     0.500000     -0.000000     0.000000    Biso  1.000000 Al
   O1         1.0     0.864931     0.352820     0.566917    Biso  1.000000 O
   O2         1.0     0.135069     0.647180     0.433083    Biso  1.000000 O
   O3         1.0     0.135069     0.852820     0.933083    Biso  1.000000 O
   O4         1.0     0.864931     0.147180     0.066917    Biso  1.000000 O
   O5         1.0     0.328810     0.875921     0.886902    Biso  1.000000 O
   O6         1.0     0.671190     0.124079     0.113098    Biso  1.000000 O
   O7         1.0     0.671190     0.375921     0.613098    Biso  1.000000 O
   O8         1.0     0.328810     0.624079     0.386902    Biso  1.000000 O
   O9         1.0     0.846179     0.483821     0.483373    Biso  1.000000 O
   O10        1.0     0.153821     0.516179     0.516627    Biso  1.000000 O
   O11        1.0     0.153821     0.983821     0.016627    Biso  1.000000 O
   O12        1.0     0.846179     0.016179     0.983373    Biso  1.000000 O
   O13        1.0     0.166752    -0.014044     0.862817    Biso  1.000000 O
   O14        1.0     0.833248     0.014044     0.137183    Biso  1.000000 O
   O15        1.0     0.833248     0.485956     0.637183    Biso  1.000000 O
   O16        1.0     0.166752     0.514044     0.362817    Biso  1.000000 O
   O17        1.0     0.653708     0.512788     0.535540    Biso  1.000000 O
   O18        1.0     0.346292     0.487212     0.464460    Biso  1.000000 O
   O19        1.0     0.346292     0.012788     0.964460    Biso  1.000000 O
   O20        1.0     0.653708     0.987212     0.035540    Biso  1.000000 O
   O21        1.0     0.030061     0.397589     0.538230    Biso  1.000000 O
   O22        1.0     0.969939     0.602411     0.461770    Biso  1.000000 O
   O23        1.0     0.969939     0.897589     0.961770    Biso  1.000000 O
   O24        1.0     0.030061     0.102411     0.038230    Biso  1.000000 O
   O25        1.0     0.314447     0.622166     0.536577    Biso  1.000000 O
   O26        1.0     0.685553     0.377834     0.463423    Biso  1.000000 O
   O27        1.0     0.685553     0.122166     0.963423    Biso  1.000000 O
   O28        1.0     0.314447     0.877834     0.036577    Biso  1.000000 O
   O29        1.0     0.008001     0.038667     0.895317    Biso  1.000000 O
   O30        1.0     0.991999     0.961333     0.104683    Biso  1.000000 O
   O31        1.0     0.991999     0.538667     0.604683    Biso  1.000000 O
   O32        1.0     0.008001     0.461333     0.395317    Biso  1.000000 O
   O33        1.0     0.471495     0.556532     0.587701    Biso  1.000000 O
   O34        1.0     0.528505     0.443468     0.412299    Biso  1.000000 O
   O35        1.0     0.528505     0.056532     0.912299    Biso  1.000000 O
   O36        1.0     0.471495     0.943468     0.087701    Biso  1.000000 O
   O37        1.0     0.505175     0.906991     0.945635    Biso  1.000000 O
   O38        1.0     0.494825     0.093009     0.054365    Biso  1.000000 O
   O39        1.0     0.494825     0.406991     0.554365    Biso  1.000000 O
   O40        1.0     0.505175     0.593009     0.445635    Biso  1.000000 O
   H1         1.0     0.804656     0.526976     0.458192    Biso  1.000000 H
   H2         1.0     0.195344     0.473024     0.541808    Biso  1.000000 H
   H3         1.0     0.195344     0.026976     0.041808    Biso  1.000000 H
   H4         1.0     0.804656     0.973024     0.958192    Biso  1.000000 H
   H5         1.0     0.666260     0.549350     0.577228    Biso  1.000000 H
   H6         1.0     0.333740     0.450650     0.422772    Biso  1.000000 H
   H7         1.0     0.333740     0.049350     0.922772    Biso  1.000000 H
   H8         1.0     0.666260     0.950650     0.077228    Biso  1.000000 H
   H9         1.0     0.689158     0.737583     0.795539    Biso  1.000000 H
   H10        1.0     0.310842     0.262417     0.204461    Biso  1.000000 H
   H11        1.0     0.310842     0.237583     0.704461    Biso  1.000000 H
   H12        1.0     0.689158     0.762417     0.295539    Biso  1.000000 H
   H13        1.0     0.168262     0.143426     0.644967    Biso  1.000000 H
   H14        1.0     0.831738     0.856574     0.355033    Biso  1.000000 H
   H15        1.0     0.831738     0.643426     0.855033    Biso  1.000000 H
   H16        1.0     0.168262     0.356574     0.144967    Biso  1.000000 H
   H17        1.0     0.917776     0.151699     0.785748    Biso  1.000000 H
   H18        1.0     0.082224     0.848301     0.214252    Biso  1.000000 H
   H19        1.0     0.082224     0.651699     0.714252    Biso  1.000000 H
   H20        1.0     0.917776     0.348301     0.285748    Biso  1.000000 H
   H21        1.0     0.337314     0.759888     0.778537    Biso  1.000000 H
   H22        1.0     0.662686     0.240112     0.221463    Biso  1.000000 H
   H23        1.0     0.662686     0.259888     0.721463    Biso  1.000000 H
   H24        1.0     0.337314     0.740112     0.278537    Biso  1.000000 H
   H25        1.0     0.882901     0.725963     0.402719    Biso  1.000000 H
   H26        1.0     0.117099     0.274037     0.597281    Biso  1.000000 H
   H27        1.0     0.117099     0.225963     0.097281    Biso  1.000000 H
   H28        1.0     0.882901     0.774037     0.902719    Biso  1.000000 H
   H29        1.0     0.108744     0.747762     0.343363    Biso  1.000000 H
   H30        1.0     0.891256     0.252238     0.656637    Biso  1.000000 H
   H31        1.0     0.891256     0.247762     0.156637    Biso  1.000000 H
   H32        1.0     0.108744     0.752238     0.843363    Biso  1.000000 H
   H33        1.0     0.337556     0.799955     0.154762    Biso  1.000000 H
   H34        1.0     0.662444     0.200045     0.845239    Biso  1.000000 H
   H35        1.0     0.662444     0.299955     0.345239    Biso  1.000000 H
   H36        1.0     0.337556     0.700045     0.654761    Biso  1.000000 H
   H37        1.0     0.576615     0.867394     0.200630    Biso  1.000000 H
   H38        1.0     0.423385     0.132606     0.799370    Biso  1.000000 H
   H39        1.0     0.423385     0.367394     0.299370    Biso  1.000000 H
   H40        1.0     0.576615     0.632606     0.700630    Biso  1.000000 H
   N1         1.0     0.610824     0.750900     0.805879    Biso  1.000000 N
   N2         1.0     0.389176     0.249100     0.194121    Biso  1.000000 N
   N3         1.0     0.389176     0.250900     0.694121    Biso  1.000000 N
   N4         1.0     0.610824     0.749100     0.305879    Biso  1.000000 N
   N5         1.0     0.598622     0.805644     0.856882    Biso  1.000000 N
   N6         1.0     0.401378     0.194356     0.143118    Biso  1.000000 N
   N7         1.0     0.401378     0.305644     0.643118    Biso  1.000000 N
   N8         1.0     0.598622     0.694356     0.356882    Biso  1.000000 N
   N9         1.0     0.157048     0.083265     0.741768    Biso  1.000000 N
   N10        1.0     0.842952     0.916735     0.258232    Biso  1.000000 N
   N11        1.0     0.842952     0.583265     0.758232    Biso  1.000000 N
   N12        1.0     0.157048     0.416735     0.241768    Biso  1.000000 N
   N13        1.0     0.125990     0.138460     0.689906    Biso  1.000000 N
   N14        1.0     0.874010     0.861540     0.310094    Biso  1.000000 N
   N15        1.0     0.874010     0.638460     0.810094    Biso  1.000000 N
   N16        1.0     0.125990     0.361540     0.189906    Biso  1.000000 N
   C1         1.0    -0.008112     0.138649     0.760550    Biso  1.000000 C
   C2         1.0     0.008112     0.861351     0.239450    Biso  1.000000 C
   C3         1.0     0.008112     0.638649     0.739450    Biso  1.000000 C
   C4         1.0    -0.008112     0.361351     0.260550    Biso  1.000000 C
   C5         1.0     0.969912     0.348319     0.566456    Biso  1.000000 C
   C6         1.0     0.030088     0.651681     0.433544    Biso  1.000000 C
   C7         1.0     0.030088     0.848319     0.933544    Biso  1.000000 C
   C8         1.0     0.969912     0.151681     0.066456    Biso  1.000000 C
   C9         1.0     0.398177     0.609210     0.588552    Biso  1.000000 C
   C10        1.0     0.601823     0.390790     0.411448    Biso  1.000000 C
   C11        1.0     0.601823     0.109210     0.911448    Biso  1.000000 C
   C12        1.0     0.398177     0.890790     0.088552    Biso  1.000000 C
   C13        1.0     0.083592     0.031868     0.853510    Biso  1.000000 C
   C14        1.0     0.916408     0.968132     0.146490    Biso  1.000000 C
   C15        1.0     0.916408     0.531868     0.646490    Biso  1.000000 C
   C16        1.0     0.083592     0.468132     0.353510    Biso  1.000000 C
   C17        1.0     0.435575     0.870104     0.897886    Biso  1.000000 C
   C18        1.0     0.564425     0.129896     0.102114    Biso  1.000000 C
   C19        1.0     0.564425     0.370104     0.602114    Biso  1.000000 C
   C20        1.0     0.435575     0.629896     0.397886    Biso  1.000000 C
   C21        1.0     0.427716     0.765054     0.794602    Biso  1.000000 C
   C22        1.0     0.572284     0.234946     0.205398    Biso  1.000000 C
   C23        1.0     0.572284     0.265054     0.705398    Biso  1.000000 C
   C24        1.0     0.427716     0.734946     0.294602    Biso  1.000000 C
   C25        1.0     0.075781     0.083688     0.786114    Biso  1.000000 C
   C26        1.0     0.924219     0.916312     0.213886    Biso  1.000000 C
   C27        1.0     0.924219     0.583688     0.713886    Biso  1.000000 C
   C28        1.0     0.075781     0.416312     0.286114    Biso  1.000000 C
   C29        1.0     0.026224     0.173964     0.697623    Biso  1.000000 C
   C30        1.0     0.973776     0.826036     0.302377    Biso  1.000000 C
   C31        1.0     0.973776     0.673964     0.802377    Biso  1.000000 C
   C32        1.0     0.026224     0.326036     0.197623    Biso  1.000000 C
   C33        1.0     0.485614     0.814020     0.850436    Biso  1.000000 C
   C34        1.0     0.514386     0.185980     0.149564    Biso  1.000000 C
   C35        1.0     0.514386     0.314020     0.649564    Biso  1.000000 C
   C36        1.0     0.485614     0.685980     0.350436    Biso  1.000000 C
   C37        1.0     0.511096     0.724556     0.765568    Biso  1.000000 C
   C38        1.0     0.488904     0.275444     0.234432    Biso  1.000000 C
   C39        1.0     0.488904     0.224556     0.734432    Biso  1.000000 C
   C40        1.0     0.511096     0.775444     0.265568    Biso  1.000000 C
   C41        1.0     0.503811     0.831045     0.205187    Biso  1.000000 C
   C42        1.0     0.496189     0.168955     0.794813    Biso  1.000000 C
   C43        1.0     0.496189     0.331045     0.294813    Biso  1.000000 C
   C44        1.0     0.503811     0.668955     0.705187    Biso  1.000000 C
   C45        1.0     0.022272     0.763003     0.348719    Biso  1.000000 C
   C46        1.0     0.977728     0.236997     0.651281    Biso  1.000000 C
   C47        1.0     0.977728     0.263003     0.151281    Biso  1.000000 C
   C48        1.0     0.022272     0.736997     0.848719    Biso  1.000000 C
   C49        1.0     0.970721     0.718977     0.395401    Biso  1.000000 C
   C50        1.0     0.029280     0.281023     0.604599    Biso  1.000000 C
   C51        1.0     0.029280     0.218977     0.104599    Biso  1.000000 C
   C52        1.0     0.970721     0.781023     0.895401    Biso  1.000000 C
   C53        1.0     0.409337     0.837842     0.153441    Biso  1.000000 C
   C54        1.0     0.590663     0.162158     0.846559    Biso  1.000000 C
   C55        1.0     0.590663     0.337842     0.346559    Biso  1.000000 C
   C56        1.0     0.409337     0.662158     0.653441    Biso  1.000000 C
