# Supplementary material for: MOF Linker Extension Strategy for Enhanced Atmospheric Water Harvesting
Source: ACS Cent Sci. 2023 Mar 6;9(3):551–7. doi: 10.1021/acscentsci.3c00018 (PMC10037441; doi:10.1021/acscentsci.3c00018)
Supplement: Supplementary file 2 — oc3c00018_si_002.zip [file oc3c00018_si_002.zip › Supporting Data/DFT-optimized linker configurations/Pristine_contrain_cell_parameters/ZUS(w)-cis,cis.cif]

#======================================================================
# CRYSTAL DATA
#----------------------------------------------------------------------
data_VESTA_phase_1

_chemical_name_common                  'OS-DI-VI                              '
_cell_length_a                         12.030000
_cell_length_b                         17.396999
_cell_length_c                         17.705999
_cell_angle_alpha                      90.000000
_cell_angle_beta                       99.330002
_cell_angle_gamma                      90.000000
_cell_volume                           3656.594232
_space_group_name_H-M_alt              'P 1'
_space_group_IT_number                 1

loop_
_space_group_symop_operation_xyz
   'x, y, z'

loop_
   _atom_site_label
   _atom_site_occupancy
   _atom_site_fract_x
   _atom_site_fract_y
   _atom_site_fract_z
   _atom_site_adp_type
   _atom_site_B_iso_or_equiv
   _atom_site_type_symbol
   Al1        1.0     0.758523     0.433957     0.544838    Biso  1.000000 Al
   Al2        1.0     0.241478     0.566043     0.455162    Biso  1.000000 Al
   Al3        1.0     0.241478     0.933957     0.955162    Biso  1.000000 Al
   Al4        1.0     0.758523     0.066043     0.044838    Biso  1.000000 Al
   Al5        1.0     0.000000     0.500000     0.500000    Biso  1.000000 Al
   Al6        1.0     0.000000     0.000000     -0.000000    Biso  1.000000 Al
   Al7        1.0     0.500000     0.500000     0.500000    Biso  1.000000 Al
   Al8        1.0     0.500000     0.000000     -0.000000    Biso  1.000000 Al
   O1         1.0     0.872373     0.364362     0.594004    Biso  1.000000 O
   O2         1.0     0.127627     0.635638     0.405996    Biso  1.000000 O
   O3         1.0     0.127627     0.864362     0.905996    Biso  1.000000 O
   O4         1.0     0.872373     0.135638     0.094004    Biso  1.000000 O
   O5         1.0     0.327938     0.904370     0.878723    Biso  1.000000 O
   O6         1.0     0.672062     0.095630     0.121277    Biso  1.000000 O
   O7         1.0     0.672062     0.404370     0.621277    Biso  1.000000 O
   O8         1.0     0.327938     0.595630     0.378723    Biso  1.000000 O
   O9         1.0     0.853192     0.460502     0.473534    Biso  1.000000 O
   O10        1.0     0.146808     0.539498     0.526466    Biso  1.000000 O
   O11        1.0     0.146808     0.960502     0.026466    Biso  1.000000 O
   O12        1.0     0.853192     0.039498     0.973534    Biso  1.000000 O
   O13        1.0     0.178041     0.010690     0.884072    Biso  1.000000 O
   O14        1.0     0.821959    -0.010690     0.115928    Biso  1.000000 O
   O15        1.0     0.821959     0.510690     0.615928    Biso  1.000000 O
   O16        1.0     0.178041     0.489310     0.384071    Biso  1.000000 O
   O17        1.0     0.654088     0.507525     0.502815    Biso  1.000000 O
   O18        1.0     0.345912     0.492475     0.497185    Biso  1.000000 O
   O19        1.0     0.345912     0.007525    -0.002815    Biso  1.000000 O
   O20        1.0     0.654088     0.992475     0.002815    Biso  1.000000 O
   O21        1.0     0.033688     0.430987     0.585905    Biso  1.000000 O
   O22        1.0     0.966312     0.569013     0.414095    Biso  1.000000 O
   O23        1.0     0.966312     0.930987     0.914095    Biso  1.000000 O
   O24        1.0     0.033688     0.069013     0.085905    Biso  1.000000 O
   O25        1.0     0.314760     0.645477     0.521014    Biso  1.000000 O
   O26        1.0     0.685240     0.354523     0.478986    Biso  1.000000 O
   O27        1.0     0.685240     0.145477     0.978986    Biso  1.000000 O
   O28        1.0     0.314760     0.854523     0.021014    Biso  1.000000 O
   O29        1.0     0.051209     0.078512     0.937472    Biso  1.000000 O
   O30        1.0     0.948791     0.921488     0.062528    Biso  1.000000 O
   O31        1.0     0.948791     0.578512     0.562528    Biso  1.000000 O
   O32        1.0     0.051209     0.421488     0.437472    Biso  1.000000 O
   O33        1.0     0.495507     0.607813     0.519969    Biso  1.000000 O
   O34        1.0     0.504493     0.392187     0.480031    Biso  1.000000 O
   O35        1.0     0.504493     0.107813     0.980031    Biso  1.000000 O
   O36        1.0     0.495507     0.892187     0.019969    Biso  1.000000 O
   O37        1.0     0.485923     0.977198     0.893059    Biso  1.000000 O
   O38        1.0     0.514077     0.022802     0.106941    Biso  1.000000 O
   O39        1.0     0.514077     0.477198     0.606941    Biso  1.000000 O
   O40        1.0     0.485923     0.522802     0.393059    Biso  1.000000 O
   H1         1.0     0.847637     0.424842     0.431155    Biso  1.000000 H
   H2         1.0     0.152363     0.575158     0.568844    Biso  1.000000 H
   H3         1.0     0.152363     0.924842     0.068845    Biso  1.000000 H
   H4         1.0     0.847637     0.075158     0.931156    Biso  1.000000 H
   H5         1.0     0.673894     0.531090     0.457318    Biso  1.000000 H
   H6         1.0     0.326106     0.468910     0.542682    Biso  1.000000 H
   H7         1.0     0.326106     0.031090     0.042682    Biso  1.000000 H
   H8         1.0     0.673894     0.968910     0.957318    Biso  1.000000 H
   H9         1.0     0.625181     0.806041     0.708171    Biso  1.000000 H
   H10        1.0     0.374819     0.193959     0.291829    Biso  1.000000 H
   H11        1.0     0.374819     0.306041     0.791829    Biso  1.000000 H
   H12        1.0     0.625181     0.693959     0.208171    Biso  1.000000 H
   H13        1.0     0.209041     0.364003     0.676288    Biso  1.000000 H
   H14        1.0     0.790959     0.635997     0.323712    Biso  1.000000 H
   H15        1.0     0.790959     0.864003     0.823712    Biso  1.000000 H
   H16        1.0     0.209041     0.135997     0.176288    Biso  1.000000 H
   H17        1.0     0.904101     0.272721     0.725068    Biso  1.000000 H
   H18        1.0     0.095899     0.727279     0.274932    Biso  1.000000 H
   H19        1.0     0.095899     0.772721     0.774932    Biso  1.000000 H
   H20        1.0     0.904101     0.227279     0.225068    Biso  1.000000 H
   H21        1.0     0.285133     0.845545     0.732646    Biso  1.000000 H
   H22        1.0     0.714867     0.154455     0.267354    Biso  1.000000 H
   H23        1.0     0.714867     0.345545     0.767354    Biso  1.000000 H
   H24        1.0     0.285133     0.654455     0.232646    Biso  1.000000 H
   H25        1.0     0.312966     0.750101     0.116992    Biso  1.000000 H
   H26        1.0     0.687034     0.249899     0.883008    Biso  1.000000 H
   H27        1.0     0.687034     0.250101     0.383008    Biso  1.000000 H
   H28        1.0     0.312966     0.749899     0.616992    Biso  1.000000 H
   H29        1.0     0.560632     0.783574     0.102923    Biso  1.000000 H
   H30        1.0     0.439368     0.216426     0.897077    Biso  1.000000 H
   H31        1.0     0.439368     0.283574     0.397077    Biso  1.000000 H
   H32        1.0     0.560632     0.716426     0.602923    Biso  1.000000 H
   H33        1.0     0.001901     0.196609     0.857335    Biso  1.000000 H
   H34        1.0    -0.001901     0.803391     0.142665    Biso  1.000000 H
   H35        1.0    -0.001901     0.696609     0.642665    Biso  1.000000 H
   H36        1.0     0.001901     0.303391     0.357335    Biso  1.000000 H
   H37        1.0     0.224753     0.131956     0.819724    Biso  1.000000 H
   H38        1.0     0.775247     0.868044     0.180276    Biso  1.000000 H
   H39        1.0     0.775247     0.631956     0.680276    Biso  1.000000 H
   H40        1.0     0.224753     0.368044     0.319724    Biso  1.000000 H
   N1         1.0     0.551714     0.826828     0.722647    Biso  1.000000 N
   N2         1.0     0.448286     0.173172     0.277353    Biso  1.000000 N
   N3         1.0     0.448286     0.326828     0.777353    Biso  1.000000 N
   N4         1.0     0.551714     0.673172     0.222647    Biso  1.000000 N
   N5         1.0     0.559932     0.872724     0.784183    Biso  1.000000 N
   N6         1.0     0.440068     0.127276     0.215817    Biso  1.000000 N
   N7         1.0     0.440068     0.372724     0.715817    Biso  1.000000 N
   N8         1.0     0.559932     0.627276     0.284183    Biso  1.000000 N
   N9         1.0     0.183750     0.286205     0.758548    Biso  1.000000 N
   N10        1.0     0.816250     0.713795     0.241452    Biso  1.000000 N
   N11        1.0     0.816250     0.786205     0.741452    Biso  1.000000 N
   N12        1.0     0.183750     0.213795     0.258548    Biso  1.000000 N
   N13        1.0     0.150447     0.333151     0.699040    Biso  1.000000 N
   N14        1.0     0.849553     0.666849     0.300960    Biso  1.000000 N
   N15        1.0     0.849553     0.833151     0.800960    Biso  1.000000 N
   N16        1.0     0.150447     0.166849     0.199040    Biso  1.000000 N
   C1         1.0     0.992356     0.286241     0.726840    Biso  1.000000 C
   C2         1.0     0.007644     0.713759     0.273160    Biso  1.000000 C
   C3         1.0     0.007644     0.786241     0.773160    Biso  1.000000 C
   C4         1.0     0.992356     0.213759     0.226840    Biso  1.000000 C
   C5         1.0     0.976079     0.380040     0.613465    Biso  1.000000 C
   C6         1.0     0.023921     0.619960     0.386535    Biso  1.000000 C
   C7         1.0     0.023921     0.880040     0.886535    Biso  1.000000 C
   C8         1.0     0.976079     0.119960     0.113465    Biso  1.000000 C
   C9         1.0     0.421672     0.652175     0.540216    Biso  1.000000 C
   C10        1.0     0.578328     0.347825     0.459784    Biso  1.000000 C
   C11        1.0     0.578328     0.152175     0.959784    Biso  1.000000 C
   C12        1.0     0.421672     0.847825     0.040216    Biso  1.000000 C
   C13        1.0     0.124961     0.071959     0.893362    Biso  1.000000 C
   C14        1.0     0.875039     0.928041     0.106638    Biso  1.000000 C
   C15        1.0     0.875039     0.571959     0.606638    Biso  1.000000 C
   C16        1.0     0.124961     0.428041     0.393362    Biso  1.000000 C
   C17        1.0     0.420372     0.926097     0.859914    Biso  1.000000 C
   C18        1.0     0.579628     0.073903     0.140086    Biso  1.000000 C
   C19        1.0     0.579628     0.426097     0.640086    Biso  1.000000 C
   C20        1.0     0.420372     0.573903     0.359914    Biso  1.000000 C
   C21        1.0     0.376099     0.846477     0.738098    Biso  1.000000 C
   C22        1.0     0.623901     0.153523     0.261902    Biso  1.000000 C
   C23        1.0     0.623901     0.346477     0.761902    Biso  1.000000 C
   C24        1.0     0.376099     0.653523     0.238098    Biso  1.000000 C
   C25        1.0     0.086435     0.256859     0.776152    Biso  1.000000 C
   C26        1.0     0.913565     0.743141     0.223848    Biso  1.000000 C
   C27        1.0     0.913565     0.756859     0.723848    Biso  1.000000 C
   C28        1.0     0.086435     0.243141     0.276152    Biso  1.000000 C
   C29        1.0     0.036373     0.334331     0.677025    Biso  1.000000 C
   C30        1.0    -0.036373     0.665669     0.322975    Biso  1.000000 C
   C31        1.0    -0.036373     0.834331     0.822975    Biso  1.000000 C
   C32        1.0     0.036373     0.165669     0.177025    Biso  1.000000 C
   C33        1.0     0.452203     0.884737     0.793941    Biso  1.000000 C
   C34        1.0     0.547797     0.115263     0.206059    Biso  1.000000 C
   C35        1.0     0.547797     0.384737     0.706059    Biso  1.000000 C
   C36        1.0     0.452203     0.615263     0.293941    Biso  1.000000 C
   C37        1.0     0.442195     0.809001     0.692183    Biso  1.000000 C
   C38        1.0     0.557805     0.190999     0.307817    Biso  1.000000 C
   C39        1.0     0.557805     0.309001     0.807817    Biso  1.000000 C
   C40        1.0     0.442195     0.690999     0.192183    Biso  1.000000 C
   C41        1.0     0.404209     0.742865     0.130653    Biso  1.000000 C
   C42        1.0     0.595791     0.257135     0.869347    Biso  1.000000 C
   C43        1.0     0.595791     0.242865     0.369347    Biso  1.000000 C
   C44        1.0     0.404209     0.757135     0.630653    Biso  1.000000 C
   C45        1.0     0.468846     0.786197     0.092325    Biso  1.000000 C
   C46        1.0     0.531154     0.213803     0.907675    Biso  1.000000 C
   C47        1.0     0.531154     0.286197     0.407675    Biso  1.000000 C
   C48        1.0     0.468846     0.713803     0.592325    Biso  1.000000 C
   C49        1.0     0.078726     0.197017     0.831745    Biso  1.000000 C
   C50        1.0     0.921274     0.802983     0.168255    Biso  1.000000 C
   C51        1.0     0.921274     0.697017     0.668255    Biso  1.000000 C
   C52        1.0     0.078726     0.302983     0.331745    Biso  1.000000 C
   C53        1.0     0.150283     0.137828     0.847002    Biso  1.000000 C
   C54        1.0     0.849717     0.862172     0.152998    Biso  1.000000 C
   C55        1.0     0.849717     0.637828     0.652998    Biso  1.000000 C
   C56        1.0     0.150283     0.362172     0.347002    Biso  1.000000 C
