# Supplementary material for: MOF Linker Extension Strategy for Enhanced Atmospheric Water Harvesting
Source: ACS Cent Sci. 2023 Mar 6;9(3):551–7. doi: 10.1021/acscentsci.3c00018 (PMC10037441; doi:10.1021/acscentsci.3c00018)
Supplement: Supplementary file 2 — oc3c00018_si_002.zip [file oc3c00018_si_002.zip › Supporting Data/DFT-optimized linker configurations/Pristine_contrain_cell_parameters/ZUS(w)-trans,trans.cif]

#======================================================================
# CRYSTAL DATA
#----------------------------------------------------------------------
data_VESTA_phase_1

_chemical_name_common                  'OS_NI_II                              '
_cell_length_a                         12.030000
_cell_length_b                         17.396999
_cell_length_c                         17.705999
_cell_angle_alpha                      90.000000
_cell_angle_beta                       99.330002
_cell_angle_gamma                      90.000000
_cell_volume                           3656.594232
_space_group_name_H-M_alt              'P 1'
_space_group_IT_number                 1

loop_
_space_group_symop_operation_xyz
   'x, y, z'

loop_
   _atom_site_label
   _atom_site_occupancy
   _atom_site_fract_x
   _atom_site_fract_y
   _atom_site_fract_z
   _atom_site_adp_type
   _atom_site_B_iso_or_equiv
   _atom_site_type_symbol
   Al1        1.0     0.763112     0.448525     0.563490    Biso  1.000000 Al
   Al2        1.0     0.236888     0.551475     0.436510    Biso  1.000000 Al
   Al3        1.0     0.236888     0.948525     0.936510    Biso  1.000000 Al
   Al4        1.0     0.763112     0.051475     0.063490    Biso  1.000000 Al
   Al5        1.0     -0.000000     0.500000     0.500000    Biso  1.000000 Al
   Al6        1.0     -0.000000     0.000000     0.000000    Biso  1.000000 Al
   Al7        1.0     0.500000     0.500000     0.500000    Biso  1.000000 Al
   Al8        1.0     0.500000     0.000000     0.000000    Biso  1.000000 Al
   O1         1.0     0.876015     0.371482     0.598938    Biso  1.000000 O
   O2         1.0     0.123985     0.628518     0.401062    Biso  1.000000 O
   O3         1.0     0.123985     0.871482     0.901062    Biso  1.000000 O
   O4         1.0     0.876015     0.128518     0.098938    Biso  1.000000 O
   O5         1.0     0.321211     0.906981     0.863426    Biso  1.000000 O
   O6         1.0     0.678789     0.093019     0.136574    Biso  1.000000 O
   O7         1.0     0.678789     0.406981     0.636574    Biso  1.000000 O
   O8         1.0     0.321211     0.593019     0.363426    Biso  1.000000 O
   O9         1.0     0.845609     0.485860     0.488975    Biso  1.000000 O
   O10        1.0     0.154391     0.514140     0.511025    Biso  1.000000 O
   O11        1.0     0.154391     0.985860     0.011025    Biso  1.000000 O
   O12        1.0     0.845609     0.014140    -0.011025    Biso  1.000000 O
   O13        1.0     0.160165     0.016803     0.861900    Biso  1.000000 O
   O14        1.0     0.839835     0.983197     0.138100    Biso  1.000000 O
   O15        1.0     0.839835     0.516803     0.638100    Biso  1.000000 O
   O16        1.0     0.160165     0.483197     0.361900    Biso  1.000000 O
   O17        1.0     0.651806     0.521770     0.533500    Biso  1.000000 O
   O18        1.0     0.348194     0.478230     0.466500    Biso  1.000000 O
   O19        1.0     0.348194     0.021770     0.966500    Biso  1.000000 O
   O20        1.0     0.651806     0.978230     0.033500    Biso  1.000000 O
   O21        1.0     0.029899     0.398107     0.543220    Biso  1.000000 O
   O22        1.0     0.970101     0.601893     0.456780    Biso  1.000000 O
   O23        1.0     0.970101     0.898107     0.956780    Biso  1.000000 O
   O24        1.0     0.029899     0.101893     0.043220    Biso  1.000000 O
   O25        1.0     0.299991     0.627284     0.509701    Biso  1.000000 O
   O26        1.0     0.700009     0.372716     0.490299    Biso  1.000000 O
   O27        1.0     0.700009     0.127284     0.990299    Biso  1.000000 O
   O28        1.0     0.299991     0.872716     0.009701    Biso  1.000000 O
   O29        1.0     0.993080     0.042088     0.900282    Biso  1.000000 O
   O30        1.0     0.006920     0.957912     0.099718    Biso  1.000000 O
   O31        1.0     0.006920     0.542088     0.599718    Biso  1.000000 O
   O32        1.0     0.993080     0.457912     0.400282    Biso  1.000000 O
   O33        1.0     0.463147     0.575637     0.571229    Biso  1.000000 O
   O34        1.0     0.536853     0.424363     0.428771    Biso  1.000000 O
   O35        1.0     0.536853     0.075637     0.928771    Biso  1.000000 O
   O36        1.0     0.463147     0.924363     0.071229    Biso  1.000000 O
   O37        1.0     0.499950     0.923718     0.925201    Biso  1.000000 O
   O38        1.0     0.500050     0.076282     0.074799    Biso  1.000000 O
   O39        1.0     0.500050     0.423718     0.574799    Biso  1.000000 O
   O40        1.0     0.499950     0.576282     0.425201    Biso  1.000000 O
   H1         1.0     0.818966     0.463820     0.439122    Biso  1.000000 H
   H2         1.0     0.181034     0.536180     0.560878    Biso  1.000000 H
   H3         1.0     0.181034    -0.036180     0.060878    Biso  1.000000 H
   H4         1.0     0.818966     0.036180     0.939122    Biso  1.000000 H
   H5         1.0     0.677845     0.562802     0.503850    Biso  1.000000 H
   H6         1.0     0.322155     0.437198     0.496150    Biso  1.000000 H
   H7         1.0     0.322155     0.062803     0.996150    Biso  1.000000 H
   H8         1.0     0.677845     0.937198     0.003850    Biso  1.000000 H
   H9         1.0     0.661609     0.729646     0.793535    Biso  1.000000 H
   H10        1.0     0.338391     0.270354     0.206465    Biso  1.000000 H
   H11        1.0     0.338391     0.229646     0.706465    Biso  1.000000 H
   H12        1.0     0.661609     0.770354     0.293535    Biso  1.000000 H
   H13        1.0     0.200175     0.313448     0.599304    Biso  1.000000 H
   H14        1.0     0.799825     0.686552     0.400696    Biso  1.000000 H
   H15        1.0     0.799825     0.813448     0.900696    Biso  1.000000 H
   H16        1.0     0.200175     0.186552     0.099304    Biso  1.000000 H
   H17        1.0     0.915309     0.231896     0.685184    Biso  1.000000 H
   H18        1.0     0.084691     0.768104     0.314816    Biso  1.000000 H
   H19        1.0     0.084691     0.731896     0.814816    Biso  1.000000 H
   H20        1.0     0.915309     0.268104     0.185184    Biso  1.000000 H
   H21        1.0     0.322405     0.807417     0.735754    Biso  1.000000 H
   H22        1.0     0.677595     0.192583     0.264246    Biso  1.000000 H
   H23        1.0     0.677595     0.307417     0.764246    Biso  1.000000 H
   H24        1.0     0.322405     0.692583     0.235754    Biso  1.000000 H
   H25        1.0     0.046884     0.867276     0.211093    Biso  1.000000 H
   H26        1.0     0.953116     0.132724     0.788907    Biso  1.000000 H
   H27        1.0     0.953116     0.367276     0.288907    Biso  1.000000 H
   H28        1.0     0.046884     0.632724     0.711093    Biso  1.000000 H
   H29        1.0     0.802583     0.894905     0.237452    Biso  1.000000 H
   H30        1.0     0.197417     0.105095     0.762548    Biso  1.000000 H
   H31        1.0     0.197417     0.394905     0.262548    Biso  1.000000 H
   H32        1.0     0.802583     0.605095     0.737452    Biso  1.000000 H
   H33        1.0     0.547874     0.848503     0.177800    Biso  1.000000 H
   H34        1.0     0.452126     0.151497     0.822200    Biso  1.000000 H
   H35        1.0     0.452126     0.348503     0.322200    Biso  1.000000 H
   H36        1.0     0.547874     0.651497     0.677800    Biso  1.000000 H
   H37        1.0     0.316633     0.776093     0.117136    Biso  1.000000 H
   H38        1.0     0.683367     0.223907     0.882864    Biso  1.000000 H
   H39        1.0     0.683367     0.276093     0.382864    Biso  1.000000 H
   H40        1.0     0.316633     0.723907     0.617136    Biso  1.000000 H
   N1         1.0     0.584286     0.757181     0.789737    Biso  1.000000 N
   N2         1.0     0.415714     0.242819     0.210263    Biso  1.000000 N
   N3         1.0     0.415714     0.257181     0.710263    Biso  1.000000 N
   N4         1.0     0.584286     0.742819     0.289737    Biso  1.000000 N
   N5         1.0     0.576678     0.810990     0.841903    Biso  1.000000 N
   N6         1.0     0.423322     0.189010     0.158097    Biso  1.000000 N
   N7         1.0     0.423322     0.310990     0.658097    Biso  1.000000 N
   N8         1.0     0.576678     0.689010     0.341903    Biso  1.000000 N
   N9         1.0     0.186257     0.221281     0.668615    Biso  1.000000 N
   N10        1.0     0.813743     0.778719     0.331385    Biso  1.000000 N
   N11        1.0     0.813743     0.721281     0.831385    Biso  1.000000 N
   N12        1.0     0.186257     0.278719     0.168615    Biso  1.000000 N
   N13        1.0     0.146584     0.280868     0.624996    Biso  1.000000 N
   N14        1.0     0.853416     0.719132     0.375004    Biso  1.000000 N
   N15        1.0     0.853416     0.780868     0.875004    Biso  1.000000 N
   N16        1.0     0.146584     0.219132     0.124996    Biso  1.000000 N
   C1         1.0    -0.000216     0.238067     0.672229    Biso  1.000000 C
   C2         1.0     0.000216     0.761933     0.327771    Biso  1.000000 C
   C3         1.0     0.000216     0.738067     0.827771    Biso  1.000000 C
   C4         1.0    -0.000216     0.261933     0.172229    Biso  1.000000 C
   C5         1.0     0.974437     0.359498     0.585385    Biso  1.000000 C
   C6         1.0     0.025563     0.640502     0.414615    Biso  1.000000 C
   C7         1.0     0.025563     0.859498     0.914615    Biso  1.000000 C
   C8         1.0     0.974437     0.140502     0.085385    Biso  1.000000 C
   C9         1.0     0.384511     0.624991     0.563832    Biso  1.000000 C
   C10        1.0     0.615489     0.375009     0.436168    Biso  1.000000 C
   C11        1.0     0.615489     0.124991     0.936168    Biso  1.000000 C
   C12        1.0     0.384511     0.875009     0.063832    Biso  1.000000 C
   C13        1.0     0.065982     0.050922     0.855815    Biso  1.000000 C
   C14        1.0     0.934018     0.949078     0.144185    Biso  1.000000 C
   C15        1.0     0.934018     0.550922     0.644185    Biso  1.000000 C
   C16        1.0     0.065982     0.449078     0.355815    Biso  1.000000 C
   C17        1.0     0.426585     0.893764     0.874314    Biso  1.000000 C
   C18        1.0     0.573415     0.106236     0.125686    Biso  1.000000 C
   C19        1.0     0.573415     0.393764     0.625686    Biso  1.000000 C
   C20        1.0     0.426585     0.606236     0.374314    Biso  1.000000 C
   C21        1.0     0.409593     0.798655     0.761143    Biso  1.000000 C
   C22        1.0     0.590407     0.201345     0.238857    Biso  1.000000 C
   C23        1.0     0.590407     0.298655     0.738857    Biso  1.000000 C
   C24        1.0     0.409593     0.701345     0.261143    Biso  1.000000 C
   C25        1.0     0.097050     0.193928     0.698390    Biso  1.000000 C
   C26        1.0     0.902950     0.806072     0.301610    Biso  1.000000 C
   C27        1.0     0.902950     0.693928     0.801610    Biso  1.000000 C
   C28        1.0     0.097050     0.306072     0.198390    Biso  1.000000 C
   C29        1.0     0.034777     0.293700     0.625434    Biso  1.000000 C
   C30        1.0     0.965223     0.706300     0.374566    Biso  1.000000 C
   C31        1.0     0.965223     0.793700     0.874566    Biso  1.000000 C
   C32        1.0     0.034777     0.206300     0.125434    Biso  1.000000 C
   C33        1.0     0.468986     0.836539     0.825033    Biso  1.000000 C
   C34        1.0     0.531014     0.163461     0.174967    Biso  1.000000 C
   C35        1.0     0.531014     0.336539     0.674967    Biso  1.000000 C
   C36        1.0     0.468986     0.663461     0.325033    Biso  1.000000 C
   C37        1.0     0.486915     0.747100     0.738721    Biso  1.000000 C
   C38        1.0     0.513085     0.252900     0.261279    Biso  1.000000 C
   C39        1.0     0.513085     0.247100     0.761279    Biso  1.000000 C
   C40        1.0     0.486915     0.752900     0.238721    Biso  1.000000 C
   C41        1.0     0.885891     0.868200     0.247399    Biso  1.000000 C
   C42        1.0     0.114109     0.131800     0.752601    Biso  1.000000 C
   C43        1.0     0.114109     0.368200     0.252601    Biso  1.000000 C
   C44        1.0     0.885891     0.631800     0.747399    Biso  1.000000 C
   C45        1.0     0.963028     0.892466     0.205615    Biso  1.000000 C
   C46        1.0     0.036972     0.107534     0.794385    Biso  1.000000 C
   C47        1.0     0.036972     0.392466     0.294385    Biso  1.000000 C
   C48        1.0     0.963028     0.607534     0.705615    Biso  1.000000 C
   C49        1.0     0.478017     0.808397     0.178401    Biso  1.000000 C
   C50        1.0     0.521983     0.191603     0.821599    Biso  1.000000 C
   C51        1.0     0.521983     0.308397     0.321599    Biso  1.000000 C
   C52        1.0     0.478017     0.691603     0.678401    Biso  1.000000 C
   C53        1.0     0.388566     0.814890     0.122206    Biso  1.000000 C
   C54        1.0     0.611434     0.185110     0.877794    Biso  1.000000 C
   C55        1.0     0.611434     0.314890     0.377794    Biso  1.000000 C
   C56        1.0     0.388566     0.685110     0.622206    Biso  1.000000 C
