# Supplementary material for: MOF Linker Extension Strategy for Enhanced Atmospheric Water Harvesting
Source: ACS Cent Sci. 2023 Mar 6;9(3):551–7. doi: 10.1021/acscentsci.3c00018 (PMC10037441; doi:10.1021/acscentsci.3c00018)
Supplement: Supplementary file 2 — oc3c00018_si_002.zip [file oc3c00018_si_002.zip › Supporting Data/DFT-optimized linker configurations/Pristine_contrain_cell_parameters/ENT(w)-cis,cis.cif]

#======================================================================
# CRYSTAL DATA
#----------------------------------------------------------------------
data_VESTA_phase_1

_chemical_name_common                  'ALT_DI_VIII                           '
_cell_length_a                         12.030000
_cell_length_b                         17.396999
_cell_length_c                         17.705999
_cell_angle_alpha                      90.000000
_cell_angle_beta                       99.330002
_cell_angle_gamma                      90.000000
_cell_volume                           3656.594232
_space_group_name_H-M_alt              'P 1'
_space_group_IT_number                 1

loop_
_space_group_symop_operation_xyz
   'x, y, z'

loop_
   _atom_site_label
   _atom_site_occupancy
   _atom_site_fract_x
   _atom_site_fract_y
   _atom_site_fract_z
   _atom_site_adp_type
   _atom_site_B_iso_or_equiv
   _atom_site_type_symbol
   Al1        1.0     0.760255     0.441377     0.551131    Biso  1.000000 Al
   Al2        1.0     0.239745     0.558623     0.448869    Biso  1.000000 Al
   Al3        1.0     0.239745     0.941377     0.948869    Biso  1.000000 Al
   Al4        1.0     0.760255     0.058623     0.051131    Biso  1.000000 Al
   Al5        1.0     0.000000     0.500000     0.500000    Biso  1.000000 Al
   Al6        1.0     0.000000     -0.000000     0.000000    Biso  1.000000 Al
   Al7        1.0     0.500000     0.500000     0.500000    Biso  1.000000 Al
   Al8        1.0     0.500000     -0.000000     0.000000    Biso  1.000000 Al
   O1         1.0     0.869794     0.371403     0.598908    Biso  1.000000 O
   O2         1.0     0.130206     0.628597     0.401092    Biso  1.000000 O
   O3         1.0     0.130206     0.871403     0.901092    Biso  1.000000 O
   O4         1.0     0.869794     0.128597     0.098908    Biso  1.000000 O
   O5         1.0     0.325220     0.913510     0.872056    Biso  1.000000 O
   O6         1.0     0.674780     0.086490     0.127944    Biso  1.000000 O
   O7         1.0     0.674780     0.413510     0.627944    Biso  1.000000 O
   O8         1.0     0.325220     0.586490     0.372056    Biso  1.000000 O
   O9         1.0     0.851197     0.465220     0.476324    Biso  1.000000 O
   O10        1.0     0.148803     0.534780     0.523676    Biso  1.000000 O
   O11        1.0     0.148803     0.965220     0.023676    Biso  1.000000 O
   O12        1.0     0.851197     0.034780     0.976324    Biso  1.000000 O
   O13        1.0     0.173722     0.019593     0.882471    Biso  1.000000 O
   O14        1.0     0.826278     0.980407     0.117529    Biso  1.000000 O
   O15        1.0     0.826278     0.519593     0.617529    Biso  1.000000 O
   O16        1.0     0.173722     0.480407     0.382471    Biso  1.000000 O
   O17        1.0     0.653265     0.512102     0.506514    Biso  1.000000 O
   O18        1.0     0.346735     0.487898     0.493486    Biso  1.000000 O
   O19        1.0     0.346735     0.012102     0.993486    Biso  1.000000 O
   O20        1.0     0.653265     0.987898     0.006514    Biso  1.000000 O
   O21        1.0     0.033889     0.433381     0.589135    Biso  1.000000 O
   O22        1.0     0.966111     0.566619     0.410865    Biso  1.000000 O
   O23        1.0     0.966111     0.933381     0.910865    Biso  1.000000 O
   O24        1.0     0.033889     0.066619     0.089135    Biso  1.000000 O
   O25        1.0     0.304917     0.639639     0.513722    Biso  1.000000 O
   O26        1.0     0.695083     0.360361     0.486278    Biso  1.000000 O
   O27        1.0     0.695083     0.139639     0.986278    Biso  1.000000 O
   O28        1.0     0.304917     0.860361     0.013722    Biso  1.000000 O
   O29        1.0     0.044344     0.081116     0.939726    Biso  1.000000 O
   O30        1.0     0.955656     0.918884     0.060274    Biso  1.000000 O
   O31        1.0     0.955656     0.581116     0.560274    Biso  1.000000 O
   O32        1.0     0.044344     0.418884     0.439726    Biso  1.000000 O
   O33        1.0     0.491209     0.610784     0.524335    Biso  1.000000 O
   O34        1.0     0.508791     0.389216     0.475665    Biso  1.000000 O
   O35        1.0     0.508791     0.110784     0.975665    Biso  1.000000 O
   O36        1.0     0.491209     0.889216     0.024335    Biso  1.000000 O
   O37        1.0     0.489989     0.978358     0.894566    Biso  1.000000 O
   O38        1.0     0.510011     0.021642     0.105434    Biso  1.000000 O
   O39        1.0     0.510011     0.478358     0.605434    Biso  1.000000 O
   O40        1.0     0.489989     0.521642     0.394566    Biso  1.000000 O
   H1         1.0     0.844304     0.425757     0.437299    Biso  1.000000 H
   H2         1.0     0.155696     0.574243     0.562701    Biso  1.000000 H
   H3         1.0     0.155696     0.925757     0.062701    Biso  1.000000 H
   H4         1.0     0.844304     0.074244     0.937299    Biso  1.000000 H
   H5         1.0     0.673862     0.532328     0.459781    Biso  1.000000 H
   H6         1.0     0.326138     0.467672     0.540219    Biso  1.000000 H
   H7         1.0     0.326138     0.032328     0.040219    Biso  1.000000 H
   H8         1.0     0.673862     0.967672     0.959781    Biso  1.000000 H
   H9         1.0     0.611954     0.718120     0.613910    Biso  1.000000 H
   H10        1.0     0.388046     0.281880     0.386090    Biso  1.000000 H
   H11        1.0     0.388046     0.218120     0.886090    Biso  1.000000 H
   H12        1.0     0.611954     0.781880     0.113910    Biso  1.000000 H
   H13        1.0     0.202339     0.362963     0.686006    Biso  1.000000 H
   H14        1.0     0.797661     0.637037     0.313994    Biso  1.000000 H
   H15        1.0     0.797661     0.862963     0.813994    Biso  1.000000 H
   H16        1.0     0.202339     0.137037     0.186006    Biso  1.000000 H
   H17        1.0     0.887308     0.288194     0.731397    Biso  1.000000 H
   H18        1.0     0.112692     0.711806     0.268603    Biso  1.000000 H
   H19        1.0     0.112692     0.788194     0.768603    Biso  1.000000 H
   H20        1.0     0.887308     0.211806     0.231397    Biso  1.000000 H
   H21        1.0     0.266634     0.748319     0.621541    Biso  1.000000 H
   H22        1.0     0.733366     0.251681     0.378459    Biso  1.000000 H
   H23        1.0     0.733366     0.248319     0.878459    Biso  1.000000 H
   H24        1.0     0.266634     0.751681     0.121541    Biso  1.000000 H
   H25        1.0     0.696163     0.341257     0.746844    Biso  1.000000 H
   H26        1.0     0.303837     0.658743     0.253156    Biso  1.000000 H
   H27        1.0     0.303837     0.841257     0.753156    Biso  1.000000 H
   H28        1.0     0.696163     0.158743     0.246844    Biso  1.000000 H
   H29        1.0     0.456621     0.408700     0.719809    Biso  1.000000 H
   H30        1.0     0.543379     0.591300     0.280191    Biso  1.000000 H
   H31        1.0     0.543379     0.908700     0.780191    Biso  1.000000 H
   H32        1.0     0.456621     0.091300     0.219809    Biso  1.000000 H
   H33        1.0     0.202122     0.142978     0.815745    Biso  1.000000 H
   H34        1.0     0.797878     0.857022     0.184255    Biso  1.000000 H
   H35        1.0     0.797878     0.642978     0.684255    Biso  1.000000 H
   H36        1.0     0.202122     0.357022     0.315745    Biso  1.000000 H
   H37        1.0     0.985340     0.202319     0.867765    Biso  1.000000 H
   H38        1.0     0.014660     0.797680     0.132235    Biso  1.000000 H
   H39        1.0     0.014660     0.702320     0.632235    Biso  1.000000 H
   H40        1.0     0.985340     0.297680     0.367765    Biso  1.000000 H
   N1         1.0     0.537324     0.737589     0.626440    Biso  1.000000 N
   N2         1.0     0.462676     0.262411     0.373560    Biso  1.000000 N
   N3         1.0     0.462676     0.237589     0.873560    Biso  1.000000 N
   N4         1.0     0.537324     0.762411     0.126440    Biso  1.000000 N
   N5         1.0     0.536642     0.790592     0.680451    Biso  1.000000 N
   N6         1.0     0.463358     0.209408     0.319549    Biso  1.000000 N
   N7         1.0     0.463358     0.290592     0.819549    Biso  1.000000 N
   N8         1.0     0.536642     0.709408     0.180451    Biso  1.000000 N
   N9         1.0     0.167809     0.288896     0.768704    Biso  1.000000 N
   N10        1.0     0.832191     0.711104     0.231296    Biso  1.000000 N
   N11        1.0     0.832191     0.788896     0.731296    Biso  1.000000 N
   N12        1.0     0.167809     0.211104     0.268704    Biso  1.000000 N
   N13        1.0     0.140965     0.335757     0.708887    Biso  1.000000 N
   N14        1.0     0.859035     0.664243     0.291113    Biso  1.000000 N
   N15        1.0     0.859035     0.835757     0.791113    Biso  1.000000 N
   N16        1.0     0.140965     0.164243     0.208887    Biso  1.000000 N
   C1         1.0     0.976941     0.297659     0.734764    Biso  1.000000 C
   C2         1.0     0.023059     0.702341     0.265236    Biso  1.000000 C
   C3         1.0     0.023059     0.797659     0.765236    Biso  1.000000 C
   C4         1.0     0.976941     0.202341     0.234764    Biso  1.000000 C
   C5         1.0     0.973723     0.385806     0.618948    Biso  1.000000 C
   C6         1.0     0.026277     0.614194     0.381052    Biso  1.000000 C
   C7         1.0     0.026277     0.885806     0.881052    Biso  1.000000 C
   C8         1.0     0.973723     0.114194     0.118948    Biso  1.000000 C
   C9         1.0     0.408841     0.649958     0.539698    Biso  1.000000 C
   C10        1.0     0.591159     0.350042     0.460301    Biso  1.000000 C
   C11        1.0     0.591159     0.149958     0.960302    Biso  1.000000 C
   C12        1.0     0.408841     0.850042     0.039699    Biso  1.000000 C
   C13        1.0     0.115988     0.078204     0.893838    Biso  1.000000 C
   C14        1.0     0.884012     0.921796     0.106162    Biso  1.000000 C
   C15        1.0     0.884012     0.578204     0.606162    Biso  1.000000 C
   C16        1.0     0.115988     0.421796     0.393838    Biso  1.000000 C
   C17        1.0     0.420058     0.932580     0.855201    Biso  1.000000 C
   C18        1.0     0.579942     0.067420     0.144799    Biso  1.000000 C
   C19        1.0     0.579942     0.432580     0.644799    Biso  1.000000 C
   C20        1.0     0.420058     0.567420     0.355201    Biso  1.000000 C
   C21        1.0     0.357576     0.753489     0.631860    Biso  1.000000 C
   C22        1.0     0.642424     0.246511     0.368140    Biso  1.000000 C
   C23        1.0     0.642424     0.253489     0.868140    Biso  1.000000 C
   C24        1.0     0.357576     0.746511     0.131860    Biso  1.000000 C
   C25        1.0     0.067099     0.265077     0.785082    Biso  1.000000 C
   C26        1.0     0.932901     0.734923     0.214918    Biso  1.000000 C
   C27        1.0     0.932901     0.765077     0.714918    Biso  1.000000 C
   C28        1.0     0.067099     0.234923     0.285082    Biso  1.000000 C
   C29        1.0     0.027706     0.341948     0.685155    Biso  1.000000 C
   C30        1.0     0.972294     0.658052     0.314845    Biso  1.000000 C
   C31        1.0     0.972294     0.841948     0.814845    Biso  1.000000 C
   C32        1.0     0.027706     0.158052     0.185155    Biso  1.000000 C
   C33        1.0     0.425941     0.800687     0.685057    Biso  1.000000 C
   C34        1.0     0.574059     0.199313     0.314943    Biso  1.000000 C
   C35        1.0     0.574059     0.300687     0.814943    Biso  1.000000 C
   C36        1.0     0.425941     0.699313     0.185057    Biso  1.000000 C
   C37        1.0     0.432119     0.712950     0.594903    Biso  1.000000 C
   C38        1.0     0.567881     0.287050     0.405097    Biso  1.000000 C
   C39        1.0     0.567881     0.212950     0.905097    Biso  1.000000 C
   C40        1.0     0.432119     0.787050     0.094903    Biso  1.000000 C
   C41        1.0     0.609554     0.348401     0.756905    Biso  1.000000 C
   C42        1.0     0.390446     0.651599     0.243095    Biso  1.000000 C
   C43        1.0     0.390446     0.848401     0.743095    Biso  1.000000 C
   C44        1.0     0.609554     0.151599     0.256905    Biso  1.000000 C
   C45        1.0     0.542831     0.397355     0.711456    Biso  1.000000 C
   C46        1.0     0.457169     0.602645     0.288544    Biso  1.000000 C
   C47        1.0     0.457169     0.897355     0.788544    Biso  1.000000 C
   C48        1.0     0.542831     0.102645     0.211456    Biso  1.000000 C
   C49        1.0     0.058976     0.204188     0.838973    Biso  1.000000 C
   C50        1.0     0.941024     0.795812     0.161027    Biso  1.000000 C
   C51        1.0     0.941024     0.704188     0.661027    Biso  1.000000 C
   C52        1.0     0.058976     0.295812     0.338973    Biso  1.000000 C
   C53        1.0     0.132624     0.145713     0.848177    Biso  1.000000 C
   C54        1.0     0.867376     0.854287     0.151823    Biso  1.000000 C
   C55        1.0     0.867376     0.645713     0.651823    Biso  1.000000 C
   C56        1.0     0.132624     0.354287     0.348177    Biso  1.000000 C
