# Supplementary material for: MOF Linker Extension Strategy for Enhanced Atmospheric Water Harvesting
Source: ACS Cent Sci. 2023 Mar 6;9(3):551–7. doi: 10.1021/acscentsci.3c00018 (PMC10037441; doi:10.1021/acscentsci.3c00018)
Supplement: Supplementary file 2 — oc3c00018_si_002.zip [file oc3c00018_si_002.zip › Supporting Data/DFT-optimized linker configurations/Pristine_contrain_cell_parameters/ENT(n)-trans,trans.cif]

#======================================================================
# CRYSTAL DATA
#----------------------------------------------------------------------
data_VESTA_phase_1

_chemical_name_common                  'ALT-NI-III                            '
_cell_length_a                         12.030000
_cell_length_b                         17.396999
_cell_length_c                         17.705999
_cell_angle_alpha                      90.000000
_cell_angle_beta                       99.330002
_cell_angle_gamma                      90.000000
_cell_volume                           3656.594232
_space_group_name_H-M_alt              'P 1'
_space_group_IT_number                 1

loop_
_space_group_symop_operation_xyz
   'x, y, z'

loop_
   _atom_site_label
   _atom_site_occupancy
   _atom_site_fract_x
   _atom_site_fract_y
   _atom_site_fract_z
   _atom_site_adp_type
   _atom_site_B_iso_or_equiv
   _atom_site_type_symbol
   Al1        1.0     0.757723     0.434038     0.545323    Biso  1.000000 Al
   Al2        1.0     0.242277     0.565962     0.454677    Biso  1.000000 Al
   Al3        1.0     0.242277     0.934038     0.954677    Biso  1.000000 Al
   Al4        1.0     0.757723     0.065962     0.045323    Biso  1.000000 Al
   Al5        1.0     -0.000000     0.500000     0.500000    Biso  1.000000 Al
   Al6        1.0     -0.000000     0.000000     0.000000    Biso  1.000000 Al
   Al7        1.0     0.500000     0.500000     0.500000    Biso  1.000000 Al
   Al8        1.0     0.500000     0.000000     0.000000    Biso  1.000000 Al
   O1         1.0     0.862595     0.356970     0.580065    Biso  1.000000 O
   O2         1.0     0.137405     0.643030     0.419935    Biso  1.000000 O
   O3         1.0     0.137405     0.856970     0.919935    Biso  1.000000 O
   O4         1.0     0.862595     0.143030     0.080065    Biso  1.000000 O
   O5         1.0     0.335091     0.889020     0.883910    Biso  1.000000 O
   O6         1.0     0.664909     0.110980     0.116090    Biso  1.000000 O
   O7         1.0     0.664909     0.389020     0.616090    Biso  1.000000 O
   O8         1.0     0.335091     0.610980     0.383910    Biso  1.000000 O
   O9         1.0     0.851261     0.472689     0.475367    Biso  1.000000 O
   O10        1.0     0.148739     0.527311     0.524633    Biso  1.000000 O
   O11        1.0     0.148739     0.972689     0.024633    Biso  1.000000 O
   O12        1.0     0.851261     0.027311     0.975367    Biso  1.000000 O
   O13        1.0     0.169536    -0.003609     0.875253    Biso  1.000000 O
   O14        1.0     0.830464     0.003609     0.124747    Biso  1.000000 O
   O15        1.0     0.830464     0.496391     0.624747    Biso  1.000000 O
   O16        1.0     0.169536     0.503609     0.375253    Biso  1.000000 O
   O17        1.0     0.654813     0.511781     0.514224    Biso  1.000000 O
   O18        1.0     0.345187     0.488219     0.485776    Biso  1.000000 O
   O19        1.0     0.345187     0.011781     0.985776    Biso  1.000000 O
   O20        1.0     0.654813     0.988219     0.014224    Biso  1.000000 O
   O21        1.0     0.031921     0.413534     0.576059    Biso  1.000000 O
   O22        1.0     0.968079     0.586466     0.423941    Biso  1.000000 O
   O23        1.0     0.968079     0.913534     0.923941    Biso  1.000000 O
   O24        1.0     0.031921     0.086466     0.076059    Biso  1.000000 O
   O25        1.0     0.304894     0.633174     0.532613    Biso  1.000000 O
   O26        1.0     0.695106     0.366826     0.467387    Biso  1.000000 O
   O27        1.0     0.695106     0.133174     0.967387    Biso  1.000000 O
   O28        1.0     0.304894     0.866826     0.032613    Biso  1.000000 O
   O29        1.0     0.037088     0.069379     0.917244    Biso  1.000000 O
   O30        1.0     0.962912     0.930621     0.082756    Biso  1.000000 O
   O31        1.0     0.962912     0.569379     0.582756    Biso  1.000000 O
   O32        1.0     0.037088     0.430621     0.417244    Biso  1.000000 O
   O33        1.0     0.490842     0.603556     0.546429    Biso  1.000000 O
   O34        1.0     0.509158     0.396444     0.453571    Biso  1.000000 O
   O35        1.0     0.509158     0.103556     0.953571    Biso  1.000000 O
   O36        1.0     0.490842     0.896444     0.046429    Biso  1.000000 O
   O37        1.0     0.496049     0.958307     0.902921    Biso  1.000000 O
   O38        1.0     0.503951     0.041693     0.097079    Biso  1.000000 O
   O39        1.0     0.503951     0.458307     0.597079    Biso  1.000000 O
   O40        1.0     0.496049     0.541693     0.402921    Biso  1.000000 O
   H1         1.0     0.835299     0.445682     0.427006    Biso  1.000000 H
   H2         1.0     0.164701     0.554318     0.572994    Biso  1.000000 H
   H3         1.0     0.164701    -0.054318     0.072994    Biso  1.000000 H
   H4         1.0     0.835299     0.054318     0.927006    Biso  1.000000 H
   H5         1.0     0.678974     0.541488     0.473443    Biso  1.000000 H
   H6         1.0     0.321026     0.458512     0.526557    Biso  1.000000 H
   H7         1.0     0.321026     0.041488     0.026557    Biso  1.000000 H
   H8         1.0     0.678974     0.958512    -0.026557    Biso  1.000000 H
   H9         1.0     0.692037     0.813968     0.744206    Biso  1.000000 H
   H10        1.0     0.307963     0.186031     0.255794    Biso  1.000000 H
   H11        1.0     0.307963     0.313969     0.755794    Biso  1.000000 H
   H12        1.0     0.692037     0.686032     0.244206    Biso  1.000000 H
   H13        1.0     0.270339     0.157844     0.690366    Biso  1.000000 H
   H14        1.0     0.729661     0.842156     0.309634    Biso  1.000000 H
   H15        1.0     0.729661     0.657844     0.809634    Biso  1.000000 H
   H16        1.0     0.270339     0.342156     0.190366    Biso  1.000000 H
   H17        1.0    -0.001164     0.205479     0.806848    Biso  1.000000 H
   H18        1.0     0.001164     0.794520     0.193152    Biso  1.000000 H
   H19        1.0     0.001164     0.705480     0.693152    Biso  1.000000 H
   H20        1.0    -0.001164     0.294520     0.306848    Biso  1.000000 H
   H21        1.0     0.348513     0.780866     0.758436    Biso  1.000000 H
   H22        1.0     0.651487     0.219134     0.241564    Biso  1.000000 H
   H23        1.0     0.651487     0.280866     0.741564    Biso  1.000000 H
   H24        1.0     0.348513     0.719134     0.258436    Biso  1.000000 H
   H25        1.0     0.656128     0.224006     0.864606    Biso  1.000000 H
   H26        1.0     0.343872     0.775994     0.135394    Biso  1.000000 H
   H27        1.0     0.343872     0.724006     0.635394    Biso  1.000000 H
   H28        1.0     0.656128     0.275994     0.364606    Biso  1.000000 H
   H29        1.0     0.400397     0.194170     0.843647    Biso  1.000000 H
   H30        1.0     0.599603     0.805830     0.156353    Biso  1.000000 H
   H31        1.0     0.599603     0.694170     0.656353    Biso  1.000000 H
   H32        1.0     0.400397     0.305830     0.343647    Biso  1.000000 H
   H33        1.0     0.169181     0.281824     0.637564    Biso  1.000000 H
   H34        1.0     0.830819     0.718176     0.362436    Biso  1.000000 H
   H35        1.0     0.830819     0.781824     0.862436    Biso  1.000000 H
   H36        1.0     0.169181     0.218176     0.137564    Biso  1.000000 H
   H37        1.0     0.944489     0.296274     0.698254    Biso  1.000000 H
   H38        1.0     0.055511     0.703726     0.301746    Biso  1.000000 H
   H39        1.0     0.055511     0.796274     0.801746    Biso  1.000000 H
   H40        1.0     0.944489     0.203726     0.198254    Biso  1.000000 H
   N1         1.0     0.614341     0.815978     0.759676    Biso  1.000000 N
   N2         1.0     0.385659     0.184022     0.240324    Biso  1.000000 N
   N3         1.0     0.385659     0.315978     0.740324    Biso  1.000000 N
   N4         1.0     0.614341     0.684022     0.259676    Biso  1.000000 N
   N5         1.0     0.594879     0.867032     0.812276    Biso  1.000000 N
   N6         1.0     0.405121     0.132968     0.187724    Biso  1.000000 N
   N7         1.0     0.405121     0.367032     0.687724    Biso  1.000000 N
   N8         1.0     0.594879     0.632968     0.312276    Biso  1.000000 N
   N9         1.0     0.216329     0.098880     0.776179    Biso  1.000000 N
   N10        1.0     0.783671     0.901120     0.223821    Biso  1.000000 N
   N11        1.0     0.783671     0.598880     0.723821    Biso  1.000000 N
   N12        1.0     0.216329     0.401120     0.276179    Biso  1.000000 N
   N13        1.0     0.213220     0.156745     0.726775    Biso  1.000000 N
   N14        1.0     0.786780     0.843255     0.273225    Biso  1.000000 N
   N15        1.0     0.786780     0.656745     0.773225    Biso  1.000000 N
   N16        1.0     0.213220     0.343255     0.226775    Biso  1.000000 N
   C1         1.0     0.071587     0.180595     0.787172    Biso  1.000000 C
   C2         1.0     0.928413     0.819405     0.212828    Biso  1.000000 C
   C3         1.0     0.928413     0.680595     0.712828    Biso  1.000000 C
   C4         1.0     0.071587     0.319405     0.287172    Biso  1.000000 C
   C5         1.0     0.968017     0.365481     0.601780    Biso  1.000000 C
   C6         1.0     0.031983     0.634519     0.398220    Biso  1.000000 C
   C7         1.0     0.031983     0.865481     0.898220    Biso  1.000000 C
   C8         1.0     0.968017     0.134519     0.101780    Biso  1.000000 C
   C9         1.0     0.407967     0.640251     0.564089    Biso  1.000000 C
   C10        1.0     0.592033     0.359749     0.435911    Biso  1.000000 C
   C11        1.0     0.592033     0.140251     0.935911    Biso  1.000000 C
   C12        1.0     0.407967     0.859749     0.064089    Biso  1.000000 C
   C13        1.0     0.109526     0.056146     0.873625    Biso  1.000000 C
   C14        1.0     0.890474     0.943854     0.126375    Biso  1.000000 C
   C15        1.0     0.890474     0.556146     0.626375    Biso  1.000000 C
   C16        1.0     0.109526     0.443854     0.373625    Biso  1.000000 C
   C17        1.0     0.433124     0.905032     0.871365    Biso  1.000000 C
   C18        1.0     0.566876     0.094968     0.128635    Biso  1.000000 C
   C19        1.0     0.566876     0.405032     0.628635    Biso  1.000000 C
   C20        1.0     0.433124     0.594968     0.371365    Biso  1.000000 C
   C21        1.0     0.434876     0.800776     0.765736    Biso  1.000000 C
   C22        1.0     0.565124     0.199224     0.234264    Biso  1.000000 C
   C23        1.0     0.565124     0.300776     0.734264    Biso  1.000000 C
   C24        1.0     0.434876     0.699224     0.265736    Biso  1.000000 C
   C25        1.0     0.129164     0.112848     0.814049    Biso  1.000000 C
   C26        1.0     0.870836     0.887152     0.185951    Biso  1.000000 C
   C27        1.0     0.870836     0.612848     0.685951    Biso  1.000000 C
   C28        1.0     0.129164     0.387152     0.314049    Biso  1.000000 C
   C29        1.0     0.127262     0.208239     0.729118    Biso  1.000000 C
   C30        1.0     0.872738     0.791761     0.270882    Biso  1.000000 C
   C31        1.0     0.872738     0.708239     0.770882    Biso  1.000000 C
   C32        1.0     0.127262     0.291761     0.229118    Biso  1.000000 C
   C33        1.0     0.484248     0.857789     0.816428    Biso  1.000000 C
   C34        1.0     0.515752     0.142211     0.183572    Biso  1.000000 C
   C35        1.0     0.515752     0.357789     0.683572    Biso  1.000000 C
   C36        1.0     0.484248     0.642211     0.316428    Biso  1.000000 C
   C37        1.0     0.521116     0.774604     0.728247    Biso  1.000000 C
   C38        1.0     0.478884     0.225396     0.271753    Biso  1.000000 C
   C39        1.0     0.478884     0.274604     0.771753    Biso  1.000000 C
   C40        1.0     0.521116     0.725396     0.228247    Biso  1.000000 C
   C41        1.0     0.479431     0.219036     0.832124    Biso  1.000000 C
   C42        1.0     0.520569     0.780964     0.167876    Biso  1.000000 C
   C43        1.0     0.520569     0.719036     0.667876    Biso  1.000000 C
   C44        1.0     0.479431     0.280964     0.332124    Biso  1.000000 C
   C45        1.0     0.577518     0.197625     0.874375    Biso  1.000000 C
   C46        1.0     0.422482     0.802375     0.125625    Biso  1.000000 C
   C47        1.0     0.422482     0.697625     0.625625    Biso  1.000000 C
   C48        1.0     0.577518     0.302375     0.374375    Biso  1.000000 C
   C49        1.0     0.106308     0.270644     0.674530    Biso  1.000000 C
   C50        1.0     0.893692     0.729356     0.325470    Biso  1.000000 C
   C51        1.0     0.893692     0.770644     0.825470    Biso  1.000000 C
   C52        1.0     0.106308     0.229356     0.174530    Biso  1.000000 C
   C53        1.0     0.009588     0.310723     0.664287    Biso  1.000000 C
   C54        1.0    -0.009588     0.689277     0.335713    Biso  1.000000 C
   C55        1.0    -0.009588     0.810723     0.835713    Biso  1.000000 C
   C56        1.0     0.009588     0.189277     0.164287    Biso  1.000000 C
