# Supplementary material for: MOF Linker Extension Strategy for Enhanced Atmospheric Water Harvesting
Source: ACS Cent Sci. 2023 Mar 6;9(3):551–7. doi: 10.1021/acscentsci.3c00018 (PMC10037441; doi:10.1021/acscentsci.3c00018)
Supplement: Supplementary file 2 — oc3c00018_si_002.zip [file oc3c00018_si_002.zip › Supporting Data/DFT-optimized linker configurations/Pristine_contrain_cell_parameters/ENT(n)-cis,cis.cif]

#======================================================================
# CRYSTAL DATA
#----------------------------------------------------------------------
data_VESTA_phase_1

_chemical_name_common                  'ALT-DI                                '
_cell_length_a                         12.030000
_cell_length_b                         17.396999
_cell_length_c                         17.705999
_cell_angle_alpha                      90.000000
_cell_angle_beta                       99.330002
_cell_angle_gamma                      90.000000
_cell_volume                           3656.594232
_space_group_name_H-M_alt              'P 1'
_space_group_IT_number                 1

loop_
_space_group_symop_operation_xyz
   'x, y, z'

loop_
   _atom_site_label
   _atom_site_occupancy
   _atom_site_fract_x
   _atom_site_fract_y
   _atom_site_fract_z
   _atom_site_adp_type
   _atom_site_B_iso_or_equiv
   _atom_site_type_symbol
   Al1        1.0     0.757397     0.435729     0.540469    Biso  1.000000 Al
   Al2        1.0     0.242603     0.564271     0.459531    Biso  1.000000 Al
   Al3        1.0     0.242603     0.935729     0.959531    Biso  1.000000 Al
   Al4        1.0     0.757397     0.064271     0.040469    Biso  1.000000 Al
   Al5        1.0     0.000000     0.500000     0.500000    Biso  1.000000 Al
   Al6        1.0     0.000000     0.000000     0.000000    Biso  1.000000 Al
   Al7        1.0     0.500000     0.500000     0.500000    Biso  1.000000 Al
   Al8        1.0     0.500000     0.000000     0.000000    Biso  1.000000 Al
   O1         1.0     0.866753     0.359841     0.574884    Biso  1.000000 O
   O2         1.0     0.133247     0.640159     0.425116    Biso  1.000000 O
   O3         1.0     0.133247     0.859841     0.925116    Biso  1.000000 O
   O4         1.0     0.866753     0.140159     0.074884    Biso  1.000000 O
   O5         1.0     0.329607     0.894565     0.887476    Biso  1.000000 O
   O6         1.0     0.670393     0.105435     0.112524    Biso  1.000000 O
   O7         1.0     0.670393     0.394565     0.612524    Biso  1.000000 O
   O8         1.0     0.329607     0.605435     0.387476    Biso  1.000000 O
   O9         1.0     0.849691     0.474959     0.475235    Biso  1.000000 O
   O10        1.0     0.150309     0.525041     0.524765    Biso  1.000000 O
   O11        1.0     0.150309     0.974959     0.024765    Biso  1.000000 O
   O12        1.0     0.849691     0.025041     0.975235    Biso  1.000000 O
   O13        1.0     0.184840     0.002017     0.876318    Biso  1.000000 O
   O14        1.0     0.815160    -0.002017     0.123682    Biso  1.000000 O
   O15        1.0     0.815160     0.502017     0.623682    Biso  1.000000 O
   O16        1.0     0.184840     0.497983     0.376318    Biso  1.000000 O
   O17        1.0     0.653273     0.512748     0.505387    Biso  1.000000 O
   O18        1.0     0.346727     0.487252     0.494613    Biso  1.000000 O
   O19        1.0     0.346727     0.012748    -0.005387    Biso  1.000000 O
   O20        1.0     0.653273     0.987252     0.005387    Biso  1.000000 O
   O21        1.0     0.033557     0.401482     0.545280    Biso  1.000000 O
   O22        1.0     0.966443     0.598518     0.454720    Biso  1.000000 O
   O23        1.0     0.966443     0.901482     0.954720    Biso  1.000000 O
   O24        1.0     0.033557     0.098518     0.045280    Biso  1.000000 O
   O25        1.0     0.314943     0.634527     0.533622    Biso  1.000000 O
   O26        1.0     0.685057     0.365473     0.466378    Biso  1.000000 O
   O27        1.0     0.685057     0.134527     0.966378    Biso  1.000000 O
   O28        1.0     0.314943     0.865473     0.033622    Biso  1.000000 O
   O29        1.0     0.016119     0.043652     0.901011    Biso  1.000000 O
   O30        1.0     0.983881     0.956348     0.098989    Biso  1.000000 O
   O31        1.0     0.983881     0.543652     0.598989    Biso  1.000000 O
   O32        1.0     0.016119     0.456348     0.401011    Biso  1.000000 O
   O33        1.0     0.497234     0.605617     0.529559    Biso  1.000000 O
   O34        1.0     0.502766     0.394383     0.470441    Biso  1.000000 O
   O35        1.0     0.502766     0.105617     0.970441    Biso  1.000000 O
   O36        1.0     0.497234     0.894383     0.029559    Biso  1.000000 O
   O37        1.0     0.482841     0.971798     0.893580    Biso  1.000000 O
   O38        1.0     0.517159     0.028202     0.106420    Biso  1.000000 O
   O39        1.0     0.517159     0.471798     0.606420    Biso  1.000000 O
   O40        1.0     0.482841     0.528202     0.393580    Biso  1.000000 O
   H1         1.0     0.807146     0.506618     0.435852    Biso  1.000000 H
   H2         1.0     0.192854     0.493382     0.564148    Biso  1.000000 H
   H3         1.0     0.192854     0.006618     0.064148    Biso  1.000000 H
   H4         1.0     0.807146    -0.006618     0.935852    Biso  1.000000 H
   H5         1.0     0.673805     0.561797     0.529505    Biso  1.000000 H
   H6         1.0     0.326195     0.438203     0.470495    Biso  1.000000 H
   H7         1.0     0.326195     0.061797    -0.029505    Biso  1.000000 H
   H8         1.0     0.673805     0.938203     0.029505    Biso  1.000000 H
   H9         1.0     0.580481     0.850557     0.667064    Biso  1.000000 H
   H10        1.0     0.419519     0.149443     0.332936    Biso  1.000000 H
   H11        1.0     0.419519     0.350557     0.832936    Biso  1.000000 H
   H12        1.0     0.580481     0.649443     0.167064    Biso  1.000000 H
   H13        1.0     0.190261     0.170659     0.667058    Biso  1.000000 H
   H14        1.0     0.809739     0.829341     0.332942    Biso  1.000000 H
   H15        1.0     0.809739     0.670659     0.832942    Biso  1.000000 H
   H16        1.0     0.190261     0.329341     0.167058    Biso  1.000000 H
   H17        1.0     0.916386     0.147553     0.787138    Biso  1.000000 H
   H18        1.0     0.083614     0.852447     0.212862    Biso  1.000000 H
   H19        1.0     0.083614     0.647553     0.712862    Biso  1.000000 H
   H20        1.0     0.916386     0.352447     0.287138    Biso  1.000000 H
   H21        1.0     0.273981     0.823412     0.750721    Biso  1.000000 H
   H22        1.0     0.726019     0.176588     0.249279    Biso  1.000000 H
   H23        1.0     0.726019     0.323412     0.749279    Biso  1.000000 H
   H24        1.0     0.273981     0.676588     0.250721    Biso  1.000000 H
   H25        1.0     0.120234     0.283700     0.610656    Biso  1.000000 H
   H26        1.0     0.879766     0.716300     0.389344    Biso  1.000000 H
   H27        1.0     0.879766     0.783700     0.889344    Biso  1.000000 H
   H28        1.0     0.120234     0.216300     0.110656    Biso  1.000000 H
   H29        1.0     0.890379     0.253765     0.661807    Biso  1.000000 H
   H30        1.0     0.109621     0.746235     0.338193    Biso  1.000000 H
   H31        1.0     0.109621     0.753765     0.838193    Biso  1.000000 H
   H32        1.0     0.890379     0.246235     0.161807    Biso  1.000000 H
   H33        1.0     0.703506     0.240908     0.883512    Biso  1.000000 H
   H34        1.0     0.296494     0.759092     0.116488    Biso  1.000000 H
   H35        1.0     0.296494     0.740908     0.616488    Biso  1.000000 H
   H36        1.0     0.703506     0.259092     0.383512    Biso  1.000000 H
   H37        1.0     0.549287     0.724432     0.606939    Biso  1.000000 H
   H38        1.0     0.450713     0.275568     0.393061    Biso  1.000000 H
   H39        1.0     0.450713     0.224432     0.893061    Biso  1.000000 H
   H40        1.0     0.549287     0.775568     0.106939    Biso  1.000000 H
   N1         1.0     0.517411     0.853104     0.698624    Biso  1.000000 N
   N2         1.0     0.482589     0.146896     0.301376    Biso  1.000000 N
   N3         1.0     0.482589     0.353104     0.801376    Biso  1.000000 N
   N4         1.0     0.517411     0.646896     0.198624    Biso  1.000000 N
   N5         1.0     0.530084     0.897909     0.760784    Biso  1.000000 N
   N6         1.0     0.469916     0.102091     0.239216    Biso  1.000000 N
   N7         1.0     0.469916     0.397909     0.739216    Biso  1.000000 N
   N8         1.0     0.530084     0.602091     0.260784    Biso  1.000000 N
   N9         1.0     0.174120     0.102252     0.757319    Biso  1.000000 N
   N10        1.0     0.825880     0.897748     0.242681    Biso  1.000000 N
   N11        1.0     0.825880     0.602252     0.742681    Biso  1.000000 N
   N12        1.0     0.174120     0.397748     0.257319    Biso  1.000000 N
   N13        1.0     0.138764     0.155194     0.704466    Biso  1.000000 N
   N14        1.0     0.861236     0.844806     0.295534    Biso  1.000000 N
   N15        1.0     0.861236     0.655194     0.795534    Biso  1.000000 N
   N16        1.0     0.138764     0.344806     0.204466    Biso  1.000000 N
   C1         1.0    -0.003901     0.142039     0.766601    Biso  1.000000 C
   C2         1.0     0.003901     0.857961     0.233399    Biso  1.000000 C
   C3         1.0     0.003901     0.642039     0.733399    Biso  1.000000 C
   C4         1.0    -0.003901     0.357961     0.266601    Biso  1.000000 C
   C5         1.0     0.971847     0.354184     0.574698    Biso  1.000000 C
   C6         1.0     0.028153     0.645816     0.425302    Biso  1.000000 C
   C7         1.0     0.028153     0.854184     0.925302    Biso  1.000000 C
   C8         1.0     0.971847     0.145816     0.074698    Biso  1.000000 C
   C9         1.0     0.420020     0.647707     0.549184    Biso  1.000000 C
   C10        1.0     0.579980     0.352293     0.450816    Biso  1.000000 C
   C11        1.0     0.579980     0.147707     0.950816    Biso  1.000000 C
   C12        1.0     0.420020     0.852293     0.049184    Biso  1.000000 C
   C13        1.0     0.096552     0.042438     0.862863    Biso  1.000000 C
   C14        1.0     0.903448     0.957562     0.137137    Biso  1.000000 C
   C15        1.0     0.903448     0.542438     0.637137    Biso  1.000000 C
   C16        1.0     0.096552     0.457562     0.362864    Biso  1.000000 C
   C17        1.0     0.413842     0.922390     0.861635    Biso  1.000000 C
   C18        1.0     0.586158     0.077610     0.138365    Biso  1.000000 C
   C19        1.0     0.586158     0.422390     0.638365    Biso  1.000000 C
   C20        1.0     0.413842     0.577610     0.361635    Biso  1.000000 C
   C21        1.0     0.357184     0.840710     0.741498    Biso  1.000000 C
   C22        1.0     0.642816     0.159290     0.258502    Biso  1.000000 C
   C23        1.0     0.642816     0.340710     0.758502    Biso  1.000000 C
   C24        1.0     0.357184     0.659290     0.241498    Biso  1.000000 C
   C25        1.0     0.087214     0.094260     0.796210    Biso  1.000000 C
   C26        1.0     0.912786     0.905740     0.203790    Biso  1.000000 C
   C27        1.0     0.912786     0.594260     0.703790    Biso  1.000000 C
   C28        1.0     0.087214     0.405740     0.296210    Biso  1.000000 C
   C29        1.0     0.031858     0.181846     0.706746    Biso  1.000000 C
   C30        1.0     0.968142     0.818154     0.293254    Biso  1.000000 C
   C31        1.0     0.968142     0.681846     0.793254    Biso  1.000000 C
   C32        1.0     0.031858     0.318154     0.206746    Biso  1.000000 C
   C33        1.0     0.432472     0.889482     0.788030    Biso  1.000000 C
   C34        1.0     0.567528     0.110518     0.211970    Biso  1.000000 C
   C35        1.0     0.567528     0.389482     0.711970    Biso  1.000000 C
   C36        1.0     0.432472     0.610518     0.288030    Biso  1.000000 C
   C37        1.0     0.414884     0.816574     0.683938    Biso  1.000000 C
   C38        1.0     0.585116     0.183426     0.316062    Biso  1.000000 C
   C39        1.0     0.585116     0.316574     0.816062    Biso  1.000000 C
   C40        1.0     0.414884     0.683426     0.183938    Biso  1.000000 C
   C41        1.0     0.978945     0.242366     0.659254    Biso  1.000000 C
   C42        1.0     0.021055     0.757634     0.340746    Biso  1.000000 C
   C43        1.0     0.021055     0.742366     0.840746    Biso  1.000000 C
   C44        1.0     0.978945     0.257634     0.159254    Biso  1.000000 C
   C45        1.0     0.030983     0.288392     0.614747    Biso  1.000000 C
   C46        1.0     0.969017     0.711608     0.385253    Biso  1.000000 C
   C47        1.0     0.969017     0.788392     0.885253    Biso  1.000000 C
   C48        1.0     0.030983     0.211608     0.114747    Biso  1.000000 C
   C49        1.0     0.614739     0.257234     0.871608    Biso  1.000000 C
   C50        1.0     0.385261     0.742766     0.128392    Biso  1.000000 C
   C51        1.0     0.385261     0.757234     0.628392    Biso  1.000000 C
   C52        1.0     0.614739     0.242766     0.371608    Biso  1.000000 C
   C53        1.0     0.541597     0.215441     0.904612    Biso  1.000000 C
   C54        1.0     0.458403     0.784559     0.095388    Biso  1.000000 C
   C55        1.0     0.458403     0.715441     0.595388    Biso  1.000000 C
   C56        1.0     0.541597     0.284559     0.404612    Biso  1.000000 C
