# Supplementary material for: MOF Linker Extension Strategy for Enhanced Atmospheric Water Harvesting
Source: ACS Cent Sci. 2023 Mar 6;9(3):551–7. doi: 10.1021/acscentsci.3c00018 (PMC10037441; doi:10.1021/acscentsci.3c00018)
Supplement: Supplementary file 2 — oc3c00018_si_002.zip [file oc3c00018_si_002.zip › Supporting Data/DFT-optimized linker configurations/Pristine_contrain_cell_parameters/ZUS(w)-trans,cis.cif]

#======================================================================
# CRYSTAL DATA
#----------------------------------------------------------------------
data_VESTA_phase_1

_chemical_name_common                  'OS-OI-XII                             '
_cell_length_a                         12.030000
_cell_length_b                         17.396999
_cell_length_c                         17.705999
_cell_angle_alpha                      90.000000
_cell_angle_beta                       99.330002
_cell_angle_gamma                      90.000000
_cell_volume                           3656.594232
_space_group_name_H-M_alt              'P 1'
_space_group_IT_number                 1

loop_
_space_group_symop_operation_xyz
   'x, y, z'

loop_
   _atom_site_label
   _atom_site_occupancy
   _atom_site_fract_x
   _atom_site_fract_y
   _atom_site_fract_z
   _atom_site_adp_type
   _atom_site_B_iso_or_equiv
   _atom_site_type_symbol
   Al1        1.0     0.762805     0.440804     0.552906    Biso  1.000000 Al
   Al2        1.0     0.237195     0.559196     0.447094    Biso  1.000000 Al
   Al3        1.0     0.237195     0.940804     0.947094    Biso  1.000000 Al
   Al4        1.0     0.762805     0.059196     0.052906    Biso  1.000000 Al
   Al5        1.0     -0.000000     0.500000     0.500000    Biso  1.000000 Al
   Al6        1.0     -0.000000     0.000000     -0.000000    Biso  1.000000 Al
   Al7        1.0     0.500000     0.500000     0.500000    Biso  1.000000 Al
   Al8        1.0     0.500000     0.000000     -0.000000    Biso  1.000000 Al
   O1         1.0     0.878010     0.368425     0.602759    Biso  1.000000 O
   O2         1.0     0.121990     0.631575     0.397241    Biso  1.000000 O
   O3         1.0     0.121990     0.868425     0.897241    Biso  1.000000 O
   O4         1.0     0.878010     0.131575     0.102759    Biso  1.000000 O
   O5         1.0     0.321355     0.914142     0.871444    Biso  1.000000 O
   O6         1.0     0.678645     0.085858     0.128556    Biso  1.000000 O
   O7         1.0     0.678645     0.414142     0.628556    Biso  1.000000 O
   O8         1.0     0.321355     0.585858     0.371444    Biso  1.000000 O
   O9         1.0     0.851600     0.464321     0.479418    Biso  1.000000 O
   O10        1.0     0.148400     0.535679     0.520582    Biso  1.000000 O
   O11        1.0     0.148400     0.964321     0.020582    Biso  1.000000 O
   O12        1.0     0.851600     0.035679     0.979418    Biso  1.000000 O
   O13        1.0     0.169109     0.020042     0.876777    Biso  1.000000 O
   O14        1.0     0.830891     0.979958     0.123223    Biso  1.000000 O
   O15        1.0     0.830891     0.520042     0.623223    Biso  1.000000 O
   O16        1.0     0.169109     0.479958     0.376777    Biso  1.000000 O
   O17        1.0     0.654922     0.511571     0.509128    Biso  1.000000 O
   O18        1.0     0.345078     0.488429     0.490872    Biso  1.000000 O
   O19        1.0     0.345078     0.011571     0.990872    Biso  1.000000 O
   O20        1.0     0.654922     0.988429     0.009128    Biso  1.000000 O
   O21        1.0     0.038698     0.429922     0.584551    Biso  1.000000 O
   O22        1.0     0.961302     0.570078     0.415449    Biso  1.000000 O
   O23        1.0     0.961302     0.929922     0.915449    Biso  1.000000 O
   O24        1.0     0.038698     0.070078     0.084551    Biso  1.000000 O
   O25        1.0     0.306687     0.642487     0.513595    Biso  1.000000 O
   O26        1.0     0.693313     0.357513     0.486405    Biso  1.000000 O
   O27        1.0     0.693313     0.142487     0.986405    Biso  1.000000 O
   O28        1.0     0.306687     0.857513     0.013595    Biso  1.000000 O
   O29        1.0     0.034078     0.076525     0.932840    Biso  1.000000 O
   O30        1.0    -0.034078     0.923475     0.067160    Biso  1.000000 O
   O31        1.0    -0.034078     0.576525     0.567160    Biso  1.000000 O
   O32        1.0     0.034078     0.423475     0.432840    Biso  1.000000 O
   O33        1.0     0.489362     0.606873     0.519725    Biso  1.000000 O
   O34        1.0     0.510638     0.393127     0.480275    Biso  1.000000 O
   O35        1.0     0.510638     0.106873     0.980275    Biso  1.000000 O
   O36        1.0     0.489362     0.893127     0.019725    Biso  1.000000 O
   O37        1.0     0.490003     0.975429     0.892799    Biso  1.000000 O
   O38        1.0     0.509997     0.024571     0.107201    Biso  1.000000 O
   O39        1.0     0.509997     0.475429     0.607201    Biso  1.000000 O
   O40        1.0     0.490003     0.524571     0.392799    Biso  1.000000 O
   H1         1.0     0.843051     0.426395     0.438863    Biso  1.000000 H
   H2         1.0     0.156949     0.573605     0.561137    Biso  1.000000 H
   H3         1.0     0.156949    -0.073605     0.061137    Biso  1.000000 H
   H4         1.0     0.843051     0.073605     0.938863    Biso  1.000000 H
   H5         1.0     0.677736     0.538370     0.466307    Biso  1.000000 H
   H6         1.0     0.322264     0.461630     0.533693    Biso  1.000000 H
   H7         1.0     0.322264     0.038370     0.033693    Biso  1.000000 H
   H8         1.0     0.677736     0.961630    -0.033693    Biso  1.000000 H
   H9         1.0     0.615077     0.793355     0.715477    Biso  1.000000 H
   H10        1.0     0.384923     0.206645     0.284523    Biso  1.000000 H
   H11        1.0     0.384923     0.293355     0.784523    Biso  1.000000 H
   H12        1.0     0.615077     0.706645     0.215477    Biso  1.000000 H
   H13        1.0     0.218057     0.371744     0.659293    Biso  1.000000 H
   H14        1.0     0.781942     0.628256     0.340707    Biso  1.000000 H
   H15        1.0     0.781942     0.871744     0.840707    Biso  1.000000 H
   H16        1.0     0.218057     0.128256     0.159293    Biso  1.000000 H
   H17        1.0     0.946159     0.232413     0.698114    Biso  1.000000 H
   H18        1.0     0.053841     0.767587     0.301886    Biso  1.000000 H
   H19        1.0     0.053841     0.732413     0.801886    Biso  1.000000 H
   H20        1.0     0.946159     0.267587     0.198114    Biso  1.000000 H
   H21        1.0     0.276797     0.853571     0.727628    Biso  1.000000 H
   H22        1.0     0.723203     0.146429     0.272372    Biso  1.000000 H
   H23        1.0     0.723203     0.353571     0.772372    Biso  1.000000 H
   H24        1.0     0.276797     0.646429     0.227628    Biso  1.000000 H
   H25        1.0     0.699692     0.249475     0.884105    Biso  1.000000 H
   H26        1.0     0.300308     0.750525     0.115895    Biso  1.000000 H
   H27        1.0     0.300308     0.749475     0.615895    Biso  1.000000 H
   H28        1.0     0.699692     0.250525     0.384105    Biso  1.000000 H
   H29        1.0     0.452188     0.214038     0.896864    Biso  1.000000 H
   H30        1.0     0.547812     0.785962     0.103136    Biso  1.000000 H
   H31        1.0     0.547812     0.714038     0.603136    Biso  1.000000 H
   H32        1.0     0.452188     0.285962     0.396864    Biso  1.000000 H
   H33        1.0     0.241482     0.137279     0.795332    Biso  1.000000 H
   H34        1.0     0.758518     0.862721     0.204668    Biso  1.000000 H
   H35        1.0     0.758518     0.637279     0.704668    Biso  1.000000 H
   H36        1.0     0.241482     0.362721     0.295332    Biso  1.000000 H
   H37        1.0     0.996056     0.161990     0.819998    Biso  1.000000 H
   H38        1.0     0.003944     0.838010     0.180002    Biso  1.000000 H
   H39        1.0     0.003944     0.661990     0.680002    Biso  1.000000 H
   H40        1.0     0.996056     0.338010     0.319998    Biso  1.000000 H
   N1         1.0     0.542288     0.820860     0.723153    Biso  1.000000 N
   N2         1.0     0.457712     0.179140     0.276847    Biso  1.000000 N
   N3         1.0     0.457712     0.320860     0.776847    Biso  1.000000 N
   N4         1.0     0.542288     0.679140     0.223153    Biso  1.000000 N
   N5         1.0     0.552798     0.868830     0.782926    Biso  1.000000 N
   N6         1.0     0.447202     0.131170     0.217074    Biso  1.000000 N
   N7         1.0     0.447202     0.368830     0.717074    Biso  1.000000 N
   N8         1.0     0.552798     0.631170     0.282926    Biso  1.000000 N
   N9         1.0     0.219723     0.273707     0.722494    Biso  1.000000 N
   N10        1.0     0.780277     0.726293     0.277507    Biso  1.000000 N
   N11        1.0     0.780277     0.773707     0.777506    Biso  1.000000 N
   N12        1.0     0.219723     0.226293     0.222493    Biso  1.000000 N
   N13        1.0     0.170030     0.329554     0.677467    Biso  1.000000 N
   N14        1.0     0.829970     0.670446     0.322533    Biso  1.000000 N
   N15        1.0     0.829970     0.829554     0.822533    Biso  1.000000 N
   N16        1.0     0.170030     0.170446     0.177467    Biso  1.000000 N
   C1         1.0     0.029576     0.256336     0.699403    Biso  1.000000 C
   C2         1.0    -0.029576     0.743664     0.300597    Biso  1.000000 C
   C3         1.0    -0.029576     0.756336     0.800597    Biso  1.000000 C
   C4         1.0     0.029576     0.243664     0.199403    Biso  1.000000 C
   C5         1.0     0.983911     0.377276     0.612264    Biso  1.000000 C
   C6         1.0     0.016089     0.622724     0.387736    Biso  1.000000 C
   C7         1.0     0.016089     0.877276     0.887736    Biso  1.000000 C
   C8         1.0     0.983911     0.122724     0.112264    Biso  1.000000 C
   C9         1.0     0.412221     0.650210     0.537371    Biso  1.000000 C
   C10        1.0     0.587779     0.349790     0.462629    Biso  1.000000 C
   C11        1.0     0.587779     0.150210     0.962629    Biso  1.000000 C
   C12        1.0     0.412221     0.849790     0.037371    Biso  1.000000 C
   C13        1.0     0.096644     0.071798     0.881053    Biso  1.000000 C
   C14        1.0     0.903356     0.928202     0.118947    Biso  1.000000 C
   C15        1.0     0.903356     0.571798     0.618947    Biso  1.000000 C
   C16        1.0     0.096644     0.428202     0.381053    Biso  1.000000 C
   C17        1.0     0.418339     0.930192     0.856026    Biso  1.000000 C
   C18        1.0     0.581661     0.069808     0.143974    Biso  1.000000 C
   C19        1.0     0.581661     0.430192     0.643974    Biso  1.000000 C
   C20        1.0     0.418339     0.569808     0.356026    Biso  1.000000 C
   C21        1.0     0.367780     0.850250     0.734369    Biso  1.000000 C
   C22        1.0     0.632220     0.149750     0.265631    Biso  1.000000 C
   C23        1.0     0.632220     0.350250     0.765631    Biso  1.000000 C
   C24        1.0     0.367780     0.649750     0.234369    Biso  1.000000 C
   C25        1.0     0.134482     0.227900     0.736630    Biso  1.000000 C
   C26        1.0     0.865518     0.772100     0.263370    Biso  1.000000 C
   C27        1.0     0.865518     0.727900     0.763370    Biso  1.000000 C
   C28        1.0     0.134482     0.272100     0.236630    Biso  1.000000 C
   C29        1.0     0.055332     0.321948     0.661552    Biso  1.000000 C
   C30        1.0     0.944668     0.678052     0.338448    Biso  1.000000 C
   C31        1.0     0.944668     0.821948     0.838448    Biso  1.000000 C
   C32        1.0     0.055332     0.178052     0.161552    Biso  1.000000 C
   C33        1.0     0.446189     0.887202     0.790054    Biso  1.000000 C
   C34        1.0     0.553811     0.112798     0.209946    Biso  1.000000 C
   C35        1.0     0.553811     0.387202     0.709946    Biso  1.000000 C
   C36        1.0     0.446189     0.612798     0.290054    Biso  1.000000 C
   C37        1.0     0.431803     0.807061     0.691256    Biso  1.000000 C
   C38        1.0     0.568197     0.192939     0.308744    Biso  1.000000 C
   C39        1.0     0.568197     0.307061     0.808744    Biso  1.000000 C
   C40        1.0     0.431803     0.692939     0.191256    Biso  1.000000 C
   C41        1.0     0.608215     0.255085     0.870170    Biso  1.000000 C
   C42        1.0     0.391785     0.744915     0.129830    Biso  1.000000 C
   C43        1.0     0.391785     0.755085     0.629830    Biso  1.000000 C
   C44        1.0     0.608215     0.244915     0.370170    Biso  1.000000 C
   C45        1.0     0.543964     0.211385     0.908557    Biso  1.000000 C
   C46        1.0     0.456036     0.788615     0.091443    Biso  1.000000 C
   C47        1.0     0.456036     0.711385     0.591443    Biso  1.000000 C
   C48        1.0     0.543964     0.288615     0.408557    Biso  1.000000 C
   C49        1.0     0.156900     0.162057     0.786514    Biso  1.000000 C
   C50        1.0     0.843100     0.837943     0.213486    Biso  1.000000 C
   C51        1.0     0.843100     0.662057     0.713486    Biso  1.000000 C
   C52        1.0     0.156900     0.337943     0.286514    Biso  1.000000 C
   C53        1.0     0.077806     0.133805     0.824332    Biso  1.000000 C
   C54        1.0     0.922194     0.866195     0.175668    Biso  1.000000 C
   C55        1.0     0.922194     0.633805     0.675668    Biso  1.000000 C
   C56        1.0     0.077806     0.366195     0.324332    Biso  1.000000 C
