# Supplementary material for: MOF Linker Extension Strategy for Enhanced Atmospheric Water Harvesting
Source: ACS Cent Sci. 2023 Mar 6;9(3):551–7. doi: 10.1021/acscentsci.3c00018 (PMC10037441; doi:10.1021/acscentsci.3c00018)
Supplement: Supplementary file 2 — oc3c00018_si_002.zip [file oc3c00018_si_002.zip › Supporting Data/DFT-optimized linker configurations/Pristine_contrain_cell_parameters/ZUS(n)-cis,trans.cif]

#======================================================================
# CRYSTAL DATA
#----------------------------------------------------------------------
data_VESTA_phase_1

_chemical_name_common                  'OS-OI-IX                              '
_cell_length_a                         12.030000
_cell_length_b                         17.396999
_cell_length_c                         17.705999
_cell_angle_alpha                      90.000000
_cell_angle_beta                       99.330002
_cell_angle_gamma                      90.000000
_cell_volume                           3656.594232
_space_group_name_H-M_alt              'P 1'
_space_group_IT_number                 1

loop_
_space_group_symop_operation_xyz
   'x, y, z'

loop_
   _atom_site_label
   _atom_site_occupancy
   _atom_site_fract_x
   _atom_site_fract_y
   _atom_site_fract_z
   _atom_site_adp_type
   _atom_site_B_iso_or_equiv
   _atom_site_type_symbol
   Al1        1.0     0.758234     0.428791     0.533259    Biso  1.000000 Al
   Al2        1.0     0.241766     0.571209     0.466741    Biso  1.000000 Al
   Al3        1.0     0.241766     0.928791     0.966741    Biso  1.000000 Al
   Al4        1.0     0.758234     0.071209     0.033259    Biso  1.000000 Al
   Al5        1.0     -0.000000     0.500000     0.500000    Biso  1.000000 Al
   Al6        1.0     -0.000000     0.000000     -0.000000    Biso  1.000000 Al
   Al7        1.0     0.500000     0.500000     0.500000    Biso  1.000000 Al
   Al8        1.0     0.500000     0.000000     -0.000000    Biso  1.000000 Al
   O1         1.0     0.865912     0.349002     0.564283    Biso  1.000000 O
   O2         1.0     0.134088     0.650998     0.435717    Biso  1.000000 O
   O3         1.0     0.134088     0.849002     0.935717    Biso  1.000000 O
   O4         1.0     0.865912     0.150998     0.064283    Biso  1.000000 O
   O5         1.0     0.327257     0.884821     0.900045    Biso  1.000000 O
   O6         1.0     0.672743     0.115179     0.099955    Biso  1.000000 O
   O7         1.0     0.672743     0.384821     0.599955    Biso  1.000000 O
   O8         1.0     0.327257     0.615179     0.400045    Biso  1.000000 O
   O9         1.0     0.848187     0.473610     0.469944    Biso  1.000000 O
   O10        1.0     0.151813     0.526390     0.530056    Biso  1.000000 O
   O11        1.0     0.151813     0.973610     0.030056    Biso  1.000000 O
   O12        1.0     0.848187     0.026390     0.969944    Biso  1.000000 O
   O13        1.0     0.177593    -0.008591     0.879023    Biso  1.000000 O
   O14        1.0     0.822407     0.008591     0.120977    Biso  1.000000 O
   O15        1.0     0.822407     0.491409     0.620977    Biso  1.000000 O
   O16        1.0     0.177593     0.508591     0.379023    Biso  1.000000 O
   O17        1.0     0.653891     0.508075     0.507455    Biso  1.000000 O
   O18        1.0     0.346109     0.491925     0.492545    Biso  1.000000 O
   O19        1.0     0.346109     0.008075    -0.007455    Biso  1.000000 O
   O20        1.0     0.653891     0.991925     0.007455    Biso  1.000000 O
   O21        1.0     0.033312     0.404398     0.552099    Biso  1.000000 O
   O22        1.0     0.966688     0.595602     0.447901    Biso  1.000000 O
   O23        1.0     0.966688     0.904398     0.947901    Biso  1.000000 O
   O24        1.0     0.033312     0.095602     0.052099    Biso  1.000000 O
   O25        1.0     0.318295     0.636519     0.550455    Biso  1.000000 O
   O26        1.0     0.681705     0.363481     0.449545    Biso  1.000000 O
   O27        1.0     0.681705     0.136519     0.949545    Biso  1.000000 O
   O28        1.0     0.318295     0.863481     0.050455    Biso  1.000000 O
   O29        1.0     0.021557     0.048641     0.907855    Biso  1.000000 O
   O30        1.0     0.978443     0.951359     0.092145    Biso  1.000000 O
   O31        1.0     0.978443     0.548641     0.592145    Biso  1.000000 O
   O32        1.0     0.021557     0.451359     0.407855    Biso  1.000000 O
   O33        1.0     0.498405     0.599342     0.545336    Biso  1.000000 O
   O34        1.0     0.501595     0.400658     0.454664    Biso  1.000000 O
   O35        1.0     0.501595     0.099342     0.954664    Biso  1.000000 O
   O36        1.0     0.498405     0.900658     0.045336    Biso  1.000000 O
   O37        1.0     0.486736     0.953694     0.899188    Biso  1.000000 O
   O38        1.0     0.513264     0.046306     0.100812    Biso  1.000000 O
   O39        1.0     0.513264     0.453694     0.600812    Biso  1.000000 O
   O40        1.0     0.486736     0.546306     0.399188    Biso  1.000000 O
   H1         1.0     0.839742     0.449907     0.419860    Biso  1.000000 H
   H2         1.0     0.160258     0.550093     0.580140    Biso  1.000000 H
   H3         1.0     0.160258     0.949907     0.080140    Biso  1.000000 H
   H4         1.0     0.839742     0.050093     0.919860    Biso  1.000000 H
   H5         1.0     0.680382     0.544839     0.473512    Biso  1.000000 H
   H6         1.0     0.319618     0.455161     0.526488    Biso  1.000000 H
   H7         1.0     0.319618     0.044839     0.026488    Biso  1.000000 H
   H8         1.0     0.680382     0.955161     0.973512    Biso  1.000000 H
   H9         1.0     0.642842     0.649542     0.653753    Biso  1.000000 H
   H10        1.0     0.357158     0.350458     0.346247    Biso  1.000000 H
   H11        1.0     0.357158     0.149542     0.846247    Biso  1.000000 H
   H12        1.0     0.642842     0.850458     0.153753    Biso  1.000000 H
   H13        1.0     0.226697     0.216137     0.725319    Biso  1.000000 H
   H14        1.0     0.773303     0.783863     0.274681    Biso  1.000000 H
   H15        1.0     0.773303     0.716137     0.774681    Biso  1.000000 H
   H16        1.0     0.226697     0.283863     0.225319    Biso  1.000000 H
   H17        1.0     0.915766     0.123031     0.764909    Biso  1.000000 H
   H18        1.0     0.084234     0.876969     0.235091    Biso  1.000000 H
   H19        1.0     0.084234     0.623031     0.735091    Biso  1.000000 H
   H20        1.0     0.915766     0.376969     0.264909    Biso  1.000000 H
   H21        1.0     0.341307     0.774804     0.654879    Biso  1.000000 H
   H22        1.0     0.658693     0.225196     0.345121    Biso  1.000000 H
   H23        1.0     0.658693     0.274804     0.845121    Biso  1.000000 H
   H24        1.0     0.341307     0.725196     0.154879    Biso  1.000000 H
   H25        1.0     0.871137     0.705651     0.377247    Biso  1.000000 H
   H26        1.0     0.128863     0.294349     0.622753    Biso  1.000000 H
   H27        1.0     0.128863     0.205651     0.122753    Biso  1.000000 H
   H28        1.0     0.871137     0.794349     0.877247    Biso  1.000000 H
   H29        1.0     0.101688     0.756863     0.339667    Biso  1.000000 H
   H30        1.0     0.898312     0.243137     0.660333    Biso  1.000000 H
   H31        1.0     0.898312     0.256863     0.160333    Biso  1.000000 H
   H32        1.0     0.101688     0.743137     0.839667    Biso  1.000000 H
   H33        1.0     0.340137     0.658636     0.270954    Biso  1.000000 H
   H34        1.0     0.659863     0.341364     0.729046    Biso  1.000000 H
   H35        1.0     0.659863     0.158636     0.229046    Biso  1.000000 H
   H36        1.0     0.340137     0.841364     0.770954    Biso  1.000000 H
   H37        1.0     0.598243     0.641075     0.311276    Biso  1.000000 H
   H38        1.0     0.401757     0.358925     0.688724    Biso  1.000000 H
   H39        1.0     0.401757     0.141075     0.188724    Biso  1.000000 H
   H40        1.0     0.598243     0.858925     0.811276    Biso  1.000000 H
   N1         1.0     0.583698     0.689808     0.662534    Biso  1.000000 N
   N2         1.0     0.416302     0.310192     0.337466    Biso  1.000000 N
   N3         1.0     0.416302     0.189808     0.837466    Biso  1.000000 N
   N4         1.0     0.583698     0.810192     0.162534    Biso  1.000000 N
   N5         1.0     0.613218     0.742354     0.716913    Biso  1.000000 N
   N6         1.0     0.386782     0.257646     0.283087    Biso  1.000000 N
   N7         1.0     0.386782     0.242354     0.783087    Biso  1.000000 N
   N8         1.0     0.613218     0.757646     0.216913    Biso  1.000000 N
   N9         1.0     0.194822     0.126427     0.789375    Biso  1.000000 N
   N10        1.0     0.805178     0.873573     0.210625    Biso  1.000000 N
   N11        1.0     0.805178     0.626427     0.710625    Biso  1.000000 N
   N12        1.0     0.194822     0.373573     0.289375    Biso  1.000000 N
   N13        1.0     0.163247     0.180353     0.736312    Biso  1.000000 N
   N14        1.0     0.836753     0.819647     0.263688    Biso  1.000000 N
   N15        1.0     0.836753     0.680353     0.763688    Biso  1.000000 N
   N16        1.0     0.163247     0.319647     0.236312    Biso  1.000000 N
   C1         1.0     0.004071     0.133884     0.763408    Biso  1.000000 C
   C2         1.0    -0.004071     0.866116     0.236592    Biso  1.000000 C
   C3         1.0    -0.004071     0.633884     0.736592    Biso  1.000000 C
   C4         1.0     0.004071     0.366116     0.263408    Biso  1.000000 C
   C5         1.0     0.973100     0.351926     0.575282    Biso  1.000000 C
   C6         1.0     0.026900     0.648074     0.424718    Biso  1.000000 C
   C7         1.0     0.026900     0.851926     0.924718    Biso  1.000000 C
   C8         1.0     0.973100     0.148074     0.075282    Biso  1.000000 C
   C9         1.0     0.424516     0.639546     0.570774    Biso  1.000000 C
   C10        1.0     0.575484     0.360454     0.429226    Biso  1.000000 C
   C11        1.0     0.575484     0.139546     0.929226    Biso  1.000000 C
   C12        1.0     0.424516     0.860454     0.070774    Biso  1.000000 C
   C13        1.0     0.100258     0.040739     0.868254    Biso  1.000000 C
   C14        1.0     0.899742     0.959261     0.131746    Biso  1.000000 C
   C15        1.0     0.899742     0.540739     0.631746    Biso  1.000000 C
   C16        1.0     0.100258     0.459261     0.368254    Biso  1.000000 C
   C17        1.0     0.412182     0.905560     0.870574    Biso  1.000000 C
   C18        1.0     0.587818     0.094440     0.129426    Biso  1.000000 C
   C19        1.0     0.587818     0.405560     0.629426    Biso  1.000000 C
   C20        1.0     0.412182     0.594440     0.370574    Biso  1.000000 C
   C21        1.0     0.427569     0.754690     0.666766    Biso  1.000000 C
   C22        1.0     0.572431     0.245310     0.333234    Biso  1.000000 C
   C23        1.0     0.572431     0.254690     0.833234    Biso  1.000000 C
   C24        1.0     0.427569     0.745310     0.166766    Biso  1.000000 C
   C25        1.0     0.098089     0.097296     0.805964    Biso  1.000000 C
   C26        1.0     0.901911     0.902704     0.194036    Biso  1.000000 C
   C27        1.0     0.901911     0.597296     0.694036    Biso  1.000000 C
   C28        1.0     0.098089     0.402704     0.305964    Biso  1.000000 C
   C29        1.0     0.048428     0.187602     0.718023    Biso  1.000000 C
   C30        1.0     0.951572     0.812398     0.281978    Biso  1.000000 C
   C31        1.0     0.951572     0.687602     0.781977    Biso  1.000000 C
   C32        1.0     0.048428     0.312398     0.218023    Biso  1.000000 C
   C33        1.0     0.518337     0.783175     0.720382    Biso  1.000000 C
   C34        1.0     0.481663     0.216825     0.279618    Biso  1.000000 C
   C35        1.0     0.481663     0.283175     0.779618    Biso  1.000000 C
   C36        1.0     0.518337     0.716825     0.220382    Biso  1.000000 C
   C37        1.0     0.472572     0.694339     0.630713    Biso  1.000000 C
   C38        1.0     0.527428     0.305661     0.369287    Biso  1.000000 C
   C39        1.0     0.527428     0.194339     0.869287    Biso  1.000000 C
   C40        1.0     0.472572     0.805661     0.130713    Biso  1.000000 C
   C41        1.0     0.010101     0.758275     0.335495    Biso  1.000000 C
   C42        1.0     0.989899     0.241725     0.664505    Biso  1.000000 C
   C43        1.0     0.989899     0.258275     0.164505    Biso  1.000000 C
   C44        1.0     0.010101     0.741725     0.835495    Biso  1.000000 C
   C45        1.0     0.962004     0.708289     0.378449    Biso  1.000000 C
   C46        1.0     0.037996     0.291711     0.621551    Biso  1.000000 C
   C47        1.0     0.037996     0.208289     0.121551    Biso  1.000000 C
   C48        1.0     0.962004     0.791711     0.878449    Biso  1.000000 C
   C49        1.0     0.517404     0.659609     0.279200    Biso  1.000000 C
   C50        1.0     0.482596     0.340391     0.720800    Biso  1.000000 C
   C51        1.0     0.482596     0.159609     0.220800    Biso  1.000000 C
   C52        1.0     0.517404     0.840391     0.779200    Biso  1.000000 C
   C53        1.0     0.420382     0.635987     0.299757    Biso  1.000000 C
   C54        1.0     0.579618     0.364013     0.700243    Biso  1.000000 C
   C55        1.0     0.579618     0.135987     0.200243    Biso  1.000000 C
   C56        1.0     0.420382     0.864013     0.799757    Biso  1.000000 C
