# Supplementary material for: MOF Linker Extension Strategy for Enhanced Atmospheric Water Harvesting
Source: ACS Cent Sci. 2023 Mar 6;9(3):551–7. doi: 10.1021/acscentsci.3c00018 (PMC10037441; doi:10.1021/acscentsci.3c00018)
Supplement: Supplementary file 2 — oc3c00018_si_002.zip [file oc3c00018_si_002.zip › Supporting Data/DFT-optimized linker configurations/Pristine_contrain_cell_parameters/ENT(w)-cis,trans.cif]

#======================================================================
# CRYSTAL DATA
#----------------------------------------------------------------------
data_VESTA_phase_1

_chemical_name_common                  'ALT-OI-XV                             '
_cell_length_a                         12.030000
_cell_length_b                         17.396999
_cell_length_c                         17.705999
_cell_angle_alpha                      90.000000
_cell_angle_beta                       99.330002
_cell_angle_gamma                      90.000000
_cell_volume                           3656.594232
_space_group_name_H-M_alt              'P 1'
_space_group_IT_number                 1

loop_
_space_group_symop_operation_xyz
   'x, y, z'

loop_
   _atom_site_label
   _atom_site_occupancy
   _atom_site_fract_x
   _atom_site_fract_y
   _atom_site_fract_z
   _atom_site_adp_type
   _atom_site_B_iso_or_equiv
   _atom_site_type_symbol
   Al1        1.0     0.755654     0.429740     0.528365    Biso  1.000000 Al
   Al2        1.0     0.244346     0.570260     0.471635    Biso  1.000000 Al
   Al3        1.0     0.244346     0.929740     0.971635    Biso  1.000000 Al
   Al4        1.0     0.755654     0.070260     0.028365    Biso  1.000000 Al
   Al5        1.0     -0.000000     0.500000     0.500000    Biso  1.000000 Al
   Al6        1.0     -0.000000     0.000000     -0.000000    Biso  1.000000 Al
   Al7        1.0     0.500000     0.500000     0.500000    Biso  1.000000 Al
   Al8        1.0     0.500000     0.000000     -0.000000    Biso  1.000000 Al
   O1         1.0     0.858477     0.347661     0.556426    Biso  1.000000 O
   O2         1.0     0.141523     0.652339     0.443574    Biso  1.000000 O
   O3         1.0     0.141523     0.847661     0.943574    Biso  1.000000 O
   O4         1.0     0.858477     0.152339     0.056426    Biso  1.000000 O
   O5         1.0     0.330999     0.882252     0.906490    Biso  1.000000 O
   O6         1.0     0.669001     0.117748     0.093510    Biso  1.000000 O
   O7         1.0     0.669001     0.382252     0.593510    Biso  1.000000 O
   O8         1.0     0.330999     0.617748     0.406490    Biso  1.000000 O
   O9         1.0     0.849507     0.473966     0.465834    Biso  1.000000 O
   O10        1.0     0.150493     0.526034     0.534166    Biso  1.000000 O
   O11        1.0     0.150493     0.973966     0.034166    Biso  1.000000 O
   O12        1.0     0.849507     0.026034     0.965834    Biso  1.000000 O
   O13        1.0     0.178013    -0.013074     0.882923    Biso  1.000000 O
   O14        1.0     0.821987     0.013074     0.117077    Biso  1.000000 O
   O15        1.0     0.821987     0.486926     0.617077    Biso  1.000000 O
   O16        1.0     0.178013     0.513074     0.382923    Biso  1.000000 O
   O17        1.0     0.653328     0.510131     0.504491    Biso  1.000000 O
   O18        1.0     0.346672     0.489869     0.495509    Biso  1.000000 O
   O19        1.0     0.346672     0.010131    -0.004491    Biso  1.000000 O
   O20        1.0     0.653328     0.989869     0.004491    Biso  1.000000 O
   O21        1.0     0.029561     0.404808     0.561063    Biso  1.000000 O
   O22        1.0     0.970439     0.595192     0.438937    Biso  1.000000 O
   O23        1.0     0.970439     0.904808     0.938937    Biso  1.000000 O
   O24        1.0     0.029561     0.095192     0.061063    Biso  1.000000 O
   O25        1.0     0.319569     0.632451     0.556435    Biso  1.000000 O
   O26        1.0     0.680431     0.367549     0.443565    Biso  1.000000 O
   O27        1.0     0.680431     0.132451     0.943565    Biso  1.000000 O
   O28        1.0     0.319569     0.867549     0.056435    Biso  1.000000 O
   O29        1.0     0.033113     0.055616     0.913632    Biso  1.000000 O
   O30        1.0     0.966887     0.944384     0.086368    Biso  1.000000 O
   O31        1.0     0.966887     0.555616     0.586368    Biso  1.000000 O
   O32        1.0     0.033113     0.444384     0.413632    Biso  1.000000 O
   O33        1.0     0.500079     0.601693     0.545024    Biso  1.000000 O
   O34        1.0     0.499921     0.398307     0.454976    Biso  1.000000 O
   O35        1.0     0.499921     0.101693     0.954976    Biso  1.000000 O
   O36        1.0     0.500079     0.898307     0.045024    Biso  1.000000 O
   O37        1.0     0.484286     0.954749     0.898650    Biso  1.000000 O
   O38        1.0     0.515714     0.045251     0.101350    Biso  1.000000 O
   O39        1.0     0.515714     0.454749     0.601350    Biso  1.000000 O
   O40        1.0     0.484286     0.545251     0.398650    Biso  1.000000 O
   H1         1.0     0.844257     0.448161     0.416890    Biso  1.000000 H
   H2         1.0     0.155743     0.551840     0.583110    Biso  1.000000 H
   H3         1.0     0.155743     0.948160     0.083110    Biso  1.000000 H
   H4         1.0     0.844257     0.051839     0.916890    Biso  1.000000 H
   H5         1.0     0.673472     0.541398     0.463623    Biso  1.000000 H
   H6         1.0     0.326528     0.458602     0.536377    Biso  1.000000 H
   H7         1.0     0.326528     0.041398     0.036377    Biso  1.000000 H
   H8         1.0     0.673472     0.958602     0.963623    Biso  1.000000 H
   H9         1.0     0.643604     0.694418     0.611098    Biso  1.000000 H
   H10        1.0     0.356396     0.305582     0.388902    Biso  1.000000 H
   H11        1.0     0.356396     0.194418     0.888902    Biso  1.000000 H
   H12        1.0     0.643604     0.805582     0.111098    Biso  1.000000 H
   H13        1.0     0.187373     0.299863     0.624498    Biso  1.000000 H
   H14        1.0     0.812627     0.700137     0.375502    Biso  1.000000 H
   H15        1.0     0.812627     0.799863     0.875502    Biso  1.000000 H
   H16        1.0     0.187373     0.200137     0.124498    Biso  1.000000 H
   H17        1.0     0.871172     0.243706     0.681046    Biso  1.000000 H
   H18        1.0     0.128828     0.756294     0.318954    Biso  1.000000 H
   H19        1.0     0.128828     0.743706     0.818954    Biso  1.000000 H
   H20        1.0     0.871172     0.256294     0.181046    Biso  1.000000 H
   H21        1.0     0.332172     0.756790     0.671383    Biso  1.000000 H
   H22        1.0     0.667828     0.243210     0.328617    Biso  1.000000 H
   H23        1.0     0.667828     0.256790     0.828617    Biso  1.000000 H
   H24        1.0     0.332172     0.743210     0.171383    Biso  1.000000 H
   H25        1.0     0.804565     0.912531     0.217306    Biso  1.000000 H
   H26        1.0     0.195435     0.087469     0.782694    Biso  1.000000 H
   H27        1.0     0.195435     0.412531     0.282694    Biso  1.000000 H
   H28        1.0     0.804565     0.587469     0.717306    Biso  1.000000 H
   H29        1.0     0.037090     0.851515     0.194092    Biso  1.000000 H
   H30        1.0     0.962910     0.148485     0.805908    Biso  1.000000 H
   H31        1.0     0.962910     0.351515     0.305908    Biso  1.000000 H
   H32        1.0     0.037090     0.648485     0.694092    Biso  1.000000 H
   H33        1.0     0.346916     0.677501     0.286622    Biso  1.000000 H
   H34        1.0     0.653084     0.322499     0.713378    Biso  1.000000 H
   H35        1.0     0.653084     0.177501     0.213378    Biso  1.000000 H
   H36        1.0     0.346916     0.822499     0.786622    Biso  1.000000 H
   H37        1.0     0.585375     0.612079     0.285598    Biso  1.000000 H
   H38        1.0     0.414625     0.387921     0.714402    Biso  1.000000 H
   H39        1.0     0.414625     0.112079     0.214402    Biso  1.000000 H
   H40        1.0     0.585375     0.887921     0.785598    Biso  1.000000 H
   N1         1.0     0.583093     0.722352     0.634334    Biso  1.000000 N
   N2         1.0     0.416907     0.277648     0.365666    Biso  1.000000 N
   N3         1.0     0.416907     0.222352     0.865666    Biso  1.000000 N
   N4         1.0     0.583093     0.777648     0.134334    Biso  1.000000 N
   N5         1.0     0.609700     0.779622     0.683705    Biso  1.000000 N
   N6         1.0     0.390300     0.220378     0.316295    Biso  1.000000 N
   N7         1.0     0.390300     0.279622     0.816295    Biso  1.000000 N
   N8         1.0     0.609700     0.720378     0.183705    Biso  1.000000 N
   N9         1.0     0.149018     0.219432     0.699850    Biso  1.000000 N
   N10        1.0     0.850982     0.780568     0.300150    Biso  1.000000 N
   N11        1.0     0.850982     0.719432     0.800150    Biso  1.000000 N
   N12        1.0     0.149018     0.280568     0.199850    Biso  1.000000 N
   N13        1.0     0.124650     0.274130     0.647228    Biso  1.000000 N
   N14        1.0     0.875350     0.725870     0.352772    Biso  1.000000 N
   N15        1.0     0.875350     0.774130     0.852772    Biso  1.000000 N
   N16        1.0     0.124650     0.225870     0.147228    Biso  1.000000 N
   C1         1.0     0.960500     0.244839     0.678296    Biso  1.000000 C
   C2         1.0     0.039500     0.755161     0.321704    Biso  1.000000 C
   C3         1.0     0.039500     0.744839     0.821704    Biso  1.000000 C
   C4         1.0     0.960500     0.255161     0.178296    Biso  1.000000 C
   C5         1.0     0.963935     0.352563     0.578149    Biso  1.000000 C
   C6         1.0     0.036065     0.647437     0.421851    Biso  1.000000 C
   C7         1.0     0.036065     0.852563     0.921851    Biso  1.000000 C
   C8         1.0     0.963935     0.147437     0.078149    Biso  1.000000 C
   C9         1.0     0.425814     0.641579     0.570679    Biso  1.000000 C
   C10        1.0     0.574186     0.358421     0.429321    Biso  1.000000 C
   C11        1.0     0.574186     0.141579     0.929321    Biso  1.000000 C
   C12        1.0     0.425814     0.858421     0.070679    Biso  1.000000 C
   C13        1.0     0.108827     0.042419     0.872085    Biso  1.000000 C
   C14        1.0     0.891173     0.957581     0.127915    Biso  1.000000 C
   C15        1.0     0.891173     0.542419     0.627915    Biso  1.000000 C
   C16        1.0     0.108827     0.457581     0.372085    Biso  1.000000 C
   C17        1.0     0.412659     0.902942     0.873566    Biso  1.000000 C
   C18        1.0     0.587341     0.097058     0.126434    Biso  1.000000 C
   C19        1.0     0.587341     0.402942     0.626434    Biso  1.000000 C
   C20        1.0     0.412659     0.597058     0.373566    Biso  1.000000 C
   C21        1.0     0.420967     0.754429     0.667360    Biso  1.000000 C
   C22        1.0     0.579033     0.245571     0.332640    Biso  1.000000 C
   C23        1.0     0.579033     0.254429     0.832640    Biso  1.000000 C
   C24        1.0     0.420967     0.745571     0.167360    Biso  1.000000 C
   C25        1.0     0.048436     0.201180     0.720624    Biso  1.000000 C
   C26        1.0     0.951564     0.798820     0.279376    Biso  1.000000 C
   C27        1.0     0.951564     0.701180     0.779376    Biso  1.000000 C
   C28        1.0     0.048436     0.298820     0.220624    Biso  1.000000 C
   C29        1.0     0.012579     0.291576     0.631058    Biso  1.000000 C
   C30        1.0    -0.012579     0.708424     0.368942    Biso  1.000000 C
   C31        1.0    -0.012579     0.791576     0.868942    Biso  1.000000 C
   C32        1.0     0.012579     0.208424     0.131058    Biso  1.000000 C
   C33        1.0     0.510874     0.799519     0.705879    Biso  1.000000 C
   C34        1.0     0.489126     0.200481     0.294121    Biso  1.000000 C
   C35        1.0     0.489126     0.299519     0.794121    Biso  1.000000 C
   C36        1.0     0.510874     0.700481     0.205879    Biso  1.000000 C
   C37        1.0     0.470636     0.704658     0.621935    Biso  1.000000 C
   C38        1.0     0.529364     0.295342     0.378065    Biso  1.000000 C
   C39        1.0     0.529364     0.204658     0.878065    Biso  1.000000 C
   C40        1.0     0.470636     0.795342     0.121935    Biso  1.000000 C
   C41        1.0     0.959913     0.853678     0.219181    Biso  1.000000 C
   C42        1.0     0.040087     0.146322     0.780819    Biso  1.000000 C
   C43        1.0     0.040087     0.353678     0.280819    Biso  1.000000 C
   C44        1.0     0.959913     0.646322     0.719181    Biso  1.000000 C
   C45        1.0     0.880643     0.905794     0.191888    Biso  1.000000 C
   C46        1.0     0.119357     0.094206     0.808112    Biso  1.000000 C
   C47        1.0     0.119357     0.405794     0.308112    Biso  1.000000 C
   C48        1.0     0.880643     0.594206     0.691888    Biso  1.000000 C
   C49        1.0     0.509317     0.645915     0.267183    Biso  1.000000 C
   C50        1.0     0.490683     0.354085     0.732817    Biso  1.000000 C
   C51        1.0     0.490683     0.145915     0.232817    Biso  1.000000 C
   C52        1.0     0.509317     0.854085     0.767183    Biso  1.000000 C
   C53        1.0     0.420210     0.641002     0.304106    Biso  1.000000 C
   C54        1.0     0.579790     0.358998     0.695894    Biso  1.000000 C
   C55        1.0     0.579790     0.141002     0.195894    Biso  1.000000 C
   C56        1.0     0.420210     0.858998     0.804106    Biso  1.000000 C
