# Supplementary material for: MOF Linker Extension Strategy for Enhanced Atmospheric Water Harvesting
Source: ACS Cent Sci. 2023 Mar 6;9(3):551–7. doi: 10.1021/acscentsci.3c00018 (PMC10037441; doi:10.1021/acscentsci.3c00018)
Supplement: Supplementary file 2 — oc3c00018_si_002.zip [file oc3c00018_si_002.zip › Supporting Data/DFT-optimized linker configurations/Pristine_contrain_cell_parameters/ENT(n)-trans,cis.cif]

#======================================================================
# CRYSTAL DATA
#----------------------------------------------------------------------
data_VESTA_phase_1

_chemical_name_common                  'ALT-OI-XIV                            '
_cell_length_a                         12.030000
_cell_length_b                         17.396999
_cell_length_c                         17.705999
_cell_angle_alpha                      90.000000
_cell_angle_beta                       99.330002
_cell_angle_gamma                      90.000000
_cell_volume                           3656.594232
_space_group_name_H-M_alt              'P 1'
_space_group_IT_number                 1

loop_
_space_group_symop_operation_xyz
   'x, y, z'

loop_
   _atom_site_label
   _atom_site_occupancy
   _atom_site_fract_x
   _atom_site_fract_y
   _atom_site_fract_z
   _atom_site_adp_type
   _atom_site_B_iso_or_equiv
   _atom_site_type_symbol
   Al1        1.0     0.757697     0.437229     0.541304    Biso  1.000000 Al
   Al2        1.0     0.242303     0.562771     0.458696    Biso  1.000000 Al
   Al3        1.0     0.242303     0.937229     0.958696    Biso  1.000000 Al
   Al4        1.0     0.757697     0.062771     0.041304    Biso  1.000000 Al
   Al5        1.0     0.000000     0.500000     0.500000    Biso  1.000000 Al
   Al6        1.0     0.000000     -0.000000     -0.000000    Biso  1.000000 Al
   Al7        1.0     0.500000     0.500000     0.500000    Biso  1.000000 Al
   Al8        1.0     0.500000     -0.000000     -0.000000    Biso  1.000000 Al
   O1         1.0     0.860635     0.360882     0.580968    Biso  1.000000 O
   O2         1.0     0.139365     0.639118     0.419032    Biso  1.000000 O
   O3         1.0     0.139365     0.860882     0.919032    Biso  1.000000 O
   O4         1.0     0.860635     0.139118     0.080968    Biso  1.000000 O
   O5         1.0     0.328159     0.903324     0.883328    Biso  1.000000 O
   O6         1.0     0.671841     0.096676     0.116672    Biso  1.000000 O
   O7         1.0     0.671841     0.403324     0.616672    Biso  1.000000 O
   O8         1.0     0.328159     0.596676     0.383328    Biso  1.000000 O
   O9         1.0     0.851629     0.470695     0.471990    Biso  1.000000 O
   O10        1.0     0.148371     0.529305     0.528010    Biso  1.000000 O
   O11        1.0     0.148371     0.970695     0.028010    Biso  1.000000 O
   O12        1.0     0.851629     0.029305     0.971990    Biso  1.000000 O
   O13        1.0     0.174449     0.007880     0.882052    Biso  1.000000 O
   O14        1.0     0.825551     0.992120     0.117948    Biso  1.000000 O
   O15        1.0     0.825551     0.507880     0.617948    Biso  1.000000 O
   O16        1.0     0.174449     0.492120     0.382052    Biso  1.000000 O
   O17        1.0     0.653232     0.511672     0.504634    Biso  1.000000 O
   O18        1.0     0.346768     0.488328     0.495366    Biso  1.000000 O
   O19        1.0     0.346768     0.011672    -0.004634    Biso  1.000000 O
   O20        1.0     0.653232     0.988328     0.004634    Biso  1.000000 O
   O21        1.0     0.030215     0.418080     0.581455    Biso  1.000000 O
   O22        1.0     0.969785     0.581920     0.418545    Biso  1.000000 O
   O23        1.0     0.969785     0.918080     0.918545    Biso  1.000000 O
   O24        1.0     0.030215     0.081920     0.081455    Biso  1.000000 O
   O25        1.0     0.312632     0.637596     0.530416    Biso  1.000000 O
   O26        1.0     0.687368     0.362404     0.469584    Biso  1.000000 O
   O27        1.0     0.687368     0.137596     0.969584    Biso  1.000000 O
   O28        1.0     0.312632     0.862404     0.030416    Biso  1.000000 O
   O29        1.0     0.038480     0.075857     0.925042    Biso  1.000000 O
   O30        1.0     0.961520     0.924143     0.074958    Biso  1.000000 O
   O31        1.0     0.961520     0.575857     0.574958    Biso  1.000000 O
   O32        1.0     0.038480     0.424143     0.425042    Biso  1.000000 O
   O33        1.0     0.494291     0.607851     0.523735    Biso  1.000000 O
   O34        1.0     0.505709     0.392149     0.476265    Biso  1.000000 O
   O35        1.0     0.505709     0.107851     0.976265    Biso  1.000000 O
   O36        1.0     0.494291     0.892149     0.023735    Biso  1.000000 O
   O37        1.0     0.486173     0.975492     0.893354    Biso  1.000000 O
   O38        1.0     0.513827     0.024509     0.106646    Biso  1.000000 O
   O39        1.0     0.513827     0.475491     0.606646    Biso  1.000000 O
   O40        1.0     0.486173     0.524508     0.393354    Biso  1.000000 O
   H1         1.0     0.840547     0.441680     0.424713    Biso  1.000000 H
   H2         1.0     0.159453     0.558320     0.575287    Biso  1.000000 H
   H3         1.0     0.159453     0.941680     0.075287    Biso  1.000000 H
   H4         1.0     0.840547     0.058320     0.924713    Biso  1.000000 H
   H5         1.0     0.674188     0.540436     0.462365    Biso  1.000000 H
   H6         1.0     0.325812     0.459564     0.537635    Biso  1.000000 H
   H7         1.0     0.325812     0.040436     0.037635    Biso  1.000000 H
   H8         1.0     0.674188     0.959564     0.962365    Biso  1.000000 H
   H9         1.0     0.590703     0.844030     0.672474    Biso  1.000000 H
   H10        1.0     0.409297     0.155970     0.327526    Biso  1.000000 H
   H11        1.0     0.409297     0.344030     0.827526    Biso  1.000000 H
   H12        1.0     0.590703     0.655970     0.172474    Biso  1.000000 H
   H13        1.0     0.307926     0.205843     0.740271    Biso  1.000000 H
   H14        1.0     0.692074     0.794157     0.259729    Biso  1.000000 H
   H15        1.0     0.692074     0.705843     0.759729    Biso  1.000000 H
   H16        1.0     0.307926     0.294157     0.240271    Biso  1.000000 H
   H17        1.0     0.983015     0.201865     0.800501    Biso  1.000000 H
   H18        1.0     0.016985     0.798135     0.199499    Biso  1.000000 H
   H19        1.0     0.016985     0.701865     0.699499    Biso  1.000000 H
   H20        1.0     0.983015     0.298135     0.300501    Biso  1.000000 H
   H21        1.0     0.277024     0.828795     0.748764    Biso  1.000000 H
   H22        1.0     0.722976     0.171205     0.251236    Biso  1.000000 H
   H23        1.0     0.722976     0.328795     0.751236    Biso  1.000000 H
   H24        1.0     0.277024     0.671205     0.248764    Biso  1.000000 H
   H25        1.0     0.700274     0.243845     0.883362    Biso  1.000000 H
   H26        1.0     0.299726     0.756155     0.116638    Biso  1.000000 H
   H27        1.0     0.299726     0.743845     0.616638    Biso  1.000000 H
   H28        1.0     0.700274     0.256155     0.383362    Biso  1.000000 H
   H29        1.0     0.448527     0.220973     0.893938    Biso  1.000000 H
   H30        1.0     0.551473     0.779027     0.106062    Biso  1.000000 H
   H31        1.0     0.551473     0.720973     0.606062    Biso  1.000000 H
   H32        1.0     0.448527     0.279027     0.393938    Biso  1.000000 H
   H33        1.0     0.184498     0.324473     0.680184    Biso  1.000000 H
   H34        1.0     0.815502     0.675527     0.319816    Biso  1.000000 H
   H35        1.0     0.815502     0.824473     0.819816    Biso  1.000000 H
   H36        1.0     0.184498     0.175527     0.180184    Biso  1.000000 H
   H37        1.0     0.938857     0.272033     0.674553    Biso  1.000000 H
   H38        1.0     0.061143     0.727967     0.325447    Biso  1.000000 H
   H39        1.0     0.061143     0.772033     0.825447    Biso  1.000000 H
   H40        1.0     0.938857     0.227967     0.174553    Biso  1.000000 H
   N1         1.0     0.526771     0.848144     0.703236    Biso  1.000000 N
   N2         1.0     0.473229     0.151856     0.296764    Biso  1.000000 N
   N3         1.0     0.473229     0.348144     0.796764    Biso  1.000000 N
   N4         1.0     0.526771     0.651856     0.203236    Biso  1.000000 N
   N5         1.0     0.538926     0.894517     0.764524    Biso  1.000000 N
   N6         1.0     0.461074     0.105483     0.235476    Biso  1.000000 N
   N7         1.0     0.461074     0.394517     0.735476    Biso  1.000000 N
   N8         1.0     0.538926     0.605483     0.264524    Biso  1.000000 N
   N9         1.0     0.243070     0.133535     0.811780    Biso  1.000000 N
   N10        1.0     0.756930     0.866465     0.188220    Biso  1.000000 N
   N11        1.0     0.756930     0.633535     0.688220    Biso  1.000000 N
   N12        1.0     0.243070     0.366465     0.311780    Biso  1.000000 N
   N13        1.0     0.239410     0.193995     0.765055    Biso  1.000000 N
   N14        1.0     0.760590     0.806006     0.234945    Biso  1.000000 N
   N15        1.0     0.760590     0.693994     0.734945    Biso  1.000000 N
   N16        1.0     0.239410     0.306005     0.265055    Biso  1.000000 N
   C1         1.0     0.069766     0.189878     0.795119    Biso  1.000000 C
   C2         1.0     0.930234     0.810122     0.204881    Biso  1.000000 C
   C3         1.0     0.930234     0.689878     0.704881    Biso  1.000000 C
   C4         1.0     0.069766     0.310122     0.295119    Biso  1.000000 C
   C5         1.0     0.966494     0.367289     0.603457    Biso  1.000000 C
   C6         1.0     0.033506     0.632711     0.396543    Biso  1.000000 C
   C7         1.0     0.033506     0.867289     0.896543    Biso  1.000000 C
   C8         1.0     0.966494     0.132711     0.103457    Biso  1.000000 C
   C9         1.0     0.418689     0.649107     0.545784    Biso  1.000000 C
   C10        1.0     0.581311     0.350893     0.454216    Biso  1.000000 C
   C11        1.0     0.581311     0.149107     0.954216    Biso  1.000000 C
   C12        1.0     0.418689     0.850893     0.045784    Biso  1.000000 C
   C13        1.0     0.114962     0.067347     0.883457    Biso  1.000000 C
   C14        1.0     0.885038     0.932653     0.116543    Biso  1.000000 C
   C15        1.0     0.885038     0.567347     0.616543    Biso  1.000000 C
   C16        1.0     0.114962     0.432653     0.383457    Biso  1.000000 C
   C17        1.0     0.416346     0.927062     0.860136    Biso  1.000000 C
   C18        1.0     0.583655     0.072938     0.139864    Biso  1.000000 C
   C19        1.0     0.583655     0.427062     0.639864    Biso  1.000000 C
   C20        1.0     0.416346     0.572938     0.360136    Biso  1.000000 C
   C21        1.0     0.362377     0.842814     0.741510    Biso  1.000000 C
   C22        1.0     0.637623     0.157186     0.258490    Biso  1.000000 C
   C23        1.0     0.637623     0.342814     0.758490    Biso  1.000000 C
   C24        1.0     0.362377     0.657186     0.241510    Biso  1.000000 C
   C25        1.0     0.139032     0.130740     0.831431    Biso  1.000000 C
   C26        1.0     0.860968     0.869260     0.168569    Biso  1.000000 C
   C27        1.0     0.860968     0.630740     0.668569    Biso  1.000000 C
   C28        1.0     0.139032     0.369260     0.331431    Biso  1.000000 C
   C29        1.0     0.136413     0.229882     0.750434    Biso  1.000000 C
   C30        1.0     0.863587     0.770118     0.249566    Biso  1.000000 C
   C31        1.0     0.863587     0.729882     0.749566    Biso  1.000000 C
   C32        1.0     0.136413     0.270118     0.250434    Biso  1.000000 C
   C33        1.0     0.438524     0.890539     0.788796    Biso  1.000000 C
   C34        1.0     0.561476     0.109461     0.211204    Biso  1.000000 C
   C35        1.0     0.561476     0.390539     0.711204    Biso  1.000000 C
   C36        1.0     0.438524     0.609461     0.288796    Biso  1.000000 C
   C37        1.0     0.421751     0.815146     0.686246    Biso  1.000000 C
   C38        1.0     0.578249     0.184854     0.313754    Biso  1.000000 C
   C39        1.0     0.578249     0.315146     0.813754    Biso  1.000000 C
   C40        1.0     0.421751     0.684854     0.186246    Biso  1.000000 C
   C41        1.0     0.610516     0.257272     0.870702    Biso  1.000000 C
   C42        1.0     0.389484     0.742728     0.129298    Biso  1.000000 C
   C43        1.0     0.389484     0.757272     0.629298    Biso  1.000000 C
   C44        1.0     0.610516     0.242728     0.370702    Biso  1.000000 C
   C45        1.0     0.539946     0.214640     0.905109    Biso  1.000000 C
   C46        1.0     0.460054     0.785360     0.094891    Biso  1.000000 C
   C47        1.0     0.460054     0.714640     0.594891    Biso  1.000000 C
   C48        1.0     0.539946     0.285360     0.405109    Biso  1.000000 C
   C49        1.0     0.113416     0.291762     0.695161    Biso  1.000000 C
   C50        1.0     0.886584     0.708238     0.304839    Biso  1.000000 C
   C51        1.0     0.886584     0.791762     0.804839    Biso  1.000000 C
   C52        1.0     0.113416     0.208238     0.195161    Biso  1.000000 C
   C53        1.0     0.007704     0.307478     0.660854    Biso  1.000000 C
   C54        1.0    -0.007704     0.692522     0.339146    Biso  1.000000 C
   C55        1.0    -0.007704     0.807478     0.839146    Biso  1.000000 C
   C56        1.0     0.007704     0.192522     0.160854    Biso  1.000000 C
