# Supplementary material for: MOF Linker Extension Strategy for Enhanced Atmospheric Water Harvesting
Source: ACS Cent Sci. 2023 Mar 6;9(3):551–7. doi: 10.1021/acscentsci.3c00018 (PMC10037441; doi:10.1021/acscentsci.3c00018)
Supplement: Supplementary file 2 — oc3c00018_si_002.zip [file oc3c00018_si_002.zip › Supporting Data/DFT-optimized linker configurations/Pristine_contrain_cell_parameters/ENT(w)-trans,trans.cif]

#======================================================================
# CRYSTAL DATA
#----------------------------------------------------------------------
data_VESTA_phase_1

_chemical_name_common                  'ALT-NI-IV                             '
_cell_length_a                         12.030000
_cell_length_b                         17.396999
_cell_length_c                         17.705999
_cell_angle_alpha                      90.000000
_cell_angle_beta                       99.330002
_cell_angle_gamma                      90.000000
_cell_volume                           3656.594232
_space_group_name_H-M_alt              'P 1'
_space_group_IT_number                 1

loop_
_space_group_symop_operation_xyz
   'x, y, z'

loop_
   _atom_site_label
   _atom_site_occupancy
   _atom_site_fract_x
   _atom_site_fract_y
   _atom_site_fract_z
   _atom_site_adp_type
   _atom_site_B_iso_or_equiv
   _atom_site_type_symbol
   Al1        1.0     0.762167     0.439713     0.548211    Biso  1.000000 Al
   Al2        1.0     0.237834     0.560287     0.451789    Biso  1.000000 Al
   Al3        1.0     0.237834     0.939713     0.951789    Biso  1.000000 Al
   Al4        1.0     0.762167     0.060287     0.048211    Biso  1.000000 Al
   Al5        1.0     -0.000000     0.500000     0.500000    Biso  1.000000 Al
   Al6        1.0     -0.000000     0.000000     0.000000    Biso  1.000000 Al
   Al7        1.0     0.500000     0.500000     0.500000    Biso  1.000000 Al
   Al8        1.0     0.500000     0.000000     0.000000    Biso  1.000000 Al
   O1         1.0     0.872430     0.362961     0.587826    Biso  1.000000 O
   O2         1.0     0.127570     0.637039     0.412174    Biso  1.000000 O
   O3         1.0     0.127570     0.862961     0.912174    Biso  1.000000 O
   O4         1.0     0.872430     0.137039     0.087826    Biso  1.000000 O
   O5         1.0     0.323450     0.899744     0.884500    Biso  1.000000 O
   O6         1.0     0.676550     0.100256     0.115500    Biso  1.000000 O
   O7         1.0     0.676550     0.399744     0.615500    Biso  1.000000 O
   O8         1.0     0.323450     0.600256     0.384500    Biso  1.000000 O
   O9         1.0     0.848082     0.475872     0.477831    Biso  1.000000 O
   O10        1.0     0.151918     0.524128     0.522169    Biso  1.000000 O
   O11        1.0     0.151918     0.975872     0.022169    Biso  1.000000 O
   O12        1.0     0.848082     0.024128     0.977831    Biso  1.000000 O
   O13        1.0     0.175682     0.012072     0.871645    Biso  1.000000 O
   O14        1.0     0.824318     0.987928     0.128355    Biso  1.000000 O
   O15        1.0     0.824318     0.512072     0.628355    Biso  1.000000 O
   O16        1.0     0.175682     0.487928     0.371645    Biso  1.000000 O
   O17        1.0     0.653454     0.513538     0.512124    Biso  1.000000 O
   O18        1.0     0.346546     0.486462     0.487876    Biso  1.000000 O
   O19        1.0     0.346546     0.013538     0.987876    Biso  1.000000 O
   O20        1.0     0.653454     0.986462     0.012124    Biso  1.000000 O
   O21        1.0     0.035992     0.400472     0.549774    Biso  1.000000 O
   O22        1.0     0.964008     0.599528     0.450226    Biso  1.000000 O
   O23        1.0     0.964008     0.900472     0.950226    Biso  1.000000 O
   O24        1.0     0.035992     0.099528     0.049774    Biso  1.000000 O
   O25        1.0     0.306086     0.636645     0.532997    Biso  1.000000 O
   O26        1.0     0.693914     0.363355     0.467003    Biso  1.000000 O
   O27        1.0     0.693914     0.136645     0.967003    Biso  1.000000 O
   O28        1.0     0.306086     0.863355     0.032997    Biso  1.000000 O
   O29        1.0     0.010548     0.047487     0.905572    Biso  1.000000 O
   O30        1.0    -0.010548     0.952513     0.094428    Biso  1.000000 O
   O31        1.0    -0.010548     0.547487     0.594428    Biso  1.000000 O
   O32        1.0     0.010548     0.452513     0.405572    Biso  1.000000 O
   O33        1.0     0.488734     0.602017     0.536427    Biso  1.000000 O
   O34        1.0     0.511266     0.397983     0.463573    Biso  1.000000 O
   O35        1.0     0.511266     0.102017     0.963573    Biso  1.000000 O
   O36        1.0     0.488734     0.897983     0.036428    Biso  1.000000 O
   O37        1.0     0.493428     0.957452     0.894949    Biso  1.000000 O
   O38        1.0     0.506572     0.042548     0.105051    Biso  1.000000 O
   O39        1.0     0.506572     0.457452     0.605051    Biso  1.000000 O
   O40        1.0     0.493428     0.542548     0.394949    Biso  1.000000 O
   H1         1.0     0.834848     0.446981     0.430376    Biso  1.000000 H
   H2         1.0     0.165152     0.553019     0.569624    Biso  1.000000 H
   H3         1.0     0.165152     0.946981     0.069624    Biso  1.000000 H
   H4         1.0     0.834848     0.053019     0.930376    Biso  1.000000 H
   H5         1.0     0.676695     0.542847     0.470935    Biso  1.000000 H
   H6         1.0     0.323305     0.457153     0.529065    Biso  1.000000 H
   H7         1.0     0.323305     0.042847     0.029065    Biso  1.000000 H
   H8         1.0     0.676695     0.957153     0.970935    Biso  1.000000 H
   H9         1.0     0.627087     0.675163     0.609580    Biso  1.000000 H
   H10        1.0     0.372913     0.324837     0.390420    Biso  1.000000 H
   H11        1.0     0.372913     0.175163     0.890420    Biso  1.000000 H
   H12        1.0     0.627087     0.824837     0.109580    Biso  1.000000 H
   H13        1.0     0.188540     0.300412     0.577758    Biso  1.000000 H
   H14        1.0     0.811460     0.699588     0.422242    Biso  1.000000 H
   H15        1.0     0.811460     0.800412     0.922242    Biso  1.000000 H
   H16        1.0     0.188540     0.199588     0.077758    Biso  1.000000 H
   H17        1.0     0.932471     0.235559     0.700102    Biso  1.000000 H
   H18        1.0     0.067529     0.764441     0.299898    Biso  1.000000 H
   H19        1.0     0.067529     0.735559     0.799898    Biso  1.000000 H
   H20        1.0     0.932471     0.264441     0.200102    Biso  1.000000 H
   H21        1.0     0.324364     0.770367     0.655329    Biso  1.000000 H
   H22        1.0     0.675636     0.229633     0.344671    Biso  1.000000 H
   H23        1.0     0.675636     0.270367     0.844671    Biso  1.000000 H
   H24        1.0     0.324364     0.729633     0.155329    Biso  1.000000 H
   H25        1.0     0.784704     0.896953     0.243660    Biso  1.000000 H
   H26        1.0     0.215296     0.103047     0.756340    Biso  1.000000 H
   H27        1.0     0.215296     0.396953     0.256340    Biso  1.000000 H
   H28        1.0     0.784704     0.603047     0.743660    Biso  1.000000 H
   H29        1.0     0.018173     0.861453     0.200581    Biso  1.000000 H
   H30        1.0     0.981827     0.138547     0.799419    Biso  1.000000 H
   H31        1.0     0.981827     0.361453     0.299419    Biso  1.000000 H
   H32        1.0     0.018173     0.638547     0.700581    Biso  1.000000 H
   H33        1.0     0.340093     0.648477     0.262432    Biso  1.000000 H
   H34        1.0     0.659907     0.351523     0.737568    Biso  1.000000 H
   H35        1.0     0.659907     0.148477     0.237568    Biso  1.000000 H
   H36        1.0     0.340093     0.851523     0.762432    Biso  1.000000 H
   H37        1.0     0.599223     0.633998     0.289102    Biso  1.000000 H
   H38        1.0     0.400777     0.366002     0.710898    Biso  1.000000 H
   H39        1.0     0.400777     0.133998     0.210898    Biso  1.000000 H
   H40        1.0     0.599223     0.866002     0.789102    Biso  1.000000 H
   N1         1.0     0.571271     0.709829     0.630587    Biso  1.000000 N
   N2         1.0     0.428729     0.290171     0.369413    Biso  1.000000 N
   N3         1.0     0.428729     0.209829     0.869413    Biso  1.000000 N
   N4         1.0     0.571271     0.790171     0.130587    Biso  1.000000 N
   N5         1.0     0.605052     0.762857     0.683105    Biso  1.000000 N
   N6         1.0     0.394948     0.237143     0.316895    Biso  1.000000 N
   N7         1.0     0.394948     0.262857     0.816895    Biso  1.000000 N
   N8         1.0     0.605052     0.737143     0.183105    Biso  1.000000 N
   N9         1.0     0.189788     0.213881     0.656023    Biso  1.000000 N
   N10        1.0     0.810212     0.786119     0.343977    Biso  1.000000 N
   N11        1.0     0.810212     0.713881     0.843977    Biso  1.000000 N
   N12        1.0     0.189788     0.286119     0.156023    Biso  1.000000 N
   N13        1.0     0.144589     0.272580     0.613784    Biso  1.000000 N
   N14        1.0     0.855411     0.727420     0.386216    Biso  1.000000 N
   N15        1.0     0.855411     0.772580     0.886216    Biso  1.000000 N
   N16        1.0     0.144589     0.227420     0.113784    Biso  1.000000 N
   C1         1.0     0.011153     0.238156     0.677889    Biso  1.000000 C
   C2         1.0    -0.011153     0.761844     0.322111    Biso  1.000000 C
   C3         1.0    -0.011153     0.738156     0.822111    Biso  1.000000 C
   C4         1.0     0.011153     0.261844     0.177889    Biso  1.000000 C
   C5         1.0     0.976218     0.355939     0.583872    Biso  1.000000 C
   C6         1.0     0.023782     0.644061     0.416128    Biso  1.000000 C
   C7         1.0     0.023782     0.855939     0.916128    Biso  1.000000 C
   C8         1.0     0.976218     0.144061     0.083872    Biso  1.000000 C
   C9         1.0     0.410946     0.643719     0.556060    Biso  1.000000 C
   C10        1.0     0.589054     0.356281     0.443940    Biso  1.000000 C
   C11        1.0     0.589054     0.143719     0.943940    Biso  1.000000 C
   C12        1.0     0.410946     0.856281     0.056060    Biso  1.000000 C
   C13        1.0     0.086603     0.052269     0.862675    Biso  1.000000 C
   C14        1.0     0.913397     0.947731     0.137325    Biso  1.000000 C
   C15        1.0     0.913397     0.552269     0.637325    Biso  1.000000 C
   C16        1.0     0.086603     0.447731     0.362675    Biso  1.000000 C
   C17        1.0     0.415733     0.914325     0.860542    Biso  1.000000 C
   C18        1.0     0.584267     0.085675     0.139458    Biso  1.000000 C
   C19        1.0     0.584267     0.414325     0.639458    Biso  1.000000 C
   C20        1.0     0.415733     0.585675     0.360542    Biso  1.000000 C
   C21        1.0     0.412840     0.758734     0.655364    Biso  1.000000 C
   C22        1.0     0.587160     0.241266     0.344636    Biso  1.000000 C
   C23        1.0     0.587160     0.258734     0.844636    Biso  1.000000 C
   C24        1.0     0.412840     0.741266     0.155364    Biso  1.000000 C
   C25        1.0     0.109152     0.192017     0.697180    Biso  1.000000 C
   C26        1.0     0.890848     0.807983     0.302820    Biso  1.000000 C
   C27        1.0     0.890848     0.692017     0.802820    Biso  1.000000 C
   C28        1.0     0.109152     0.307983     0.197180    Biso  1.000000 C
   C29        1.0     0.036963     0.290026     0.623931    Biso  1.000000 C
   C30        1.0     0.963037     0.709974     0.376069    Biso  1.000000 C
   C31        1.0     0.963037     0.790026     0.876069    Biso  1.000000 C
   C32        1.0     0.036963     0.209974     0.123931    Biso  1.000000 C
   C33        1.0     0.508487     0.793705     0.700114    Biso  1.000000 C
   C34        1.0     0.491513     0.206295     0.299886    Biso  1.000000 C
   C35        1.0     0.491513     0.293705     0.799886    Biso  1.000000 C
   C36        1.0     0.508487     0.706295     0.200114    Biso  1.000000 C
   C37        1.0     0.456451     0.704170     0.611225    Biso  1.000000 C
   C38        1.0     0.543549     0.295830     0.388775    Biso  1.000000 C
   C39        1.0     0.543549     0.204170     0.888775    Biso  1.000000 C
   C40        1.0     0.456451     0.795830     0.111225    Biso  1.000000 C
   C41        1.0     0.866524     0.868781     0.246770    Biso  1.000000 C
   C42        1.0     0.133476     0.131219     0.753230    Biso  1.000000 C
   C43        1.0     0.133476     0.368781     0.253230    Biso  1.000000 C
   C44        1.0     0.866524     0.631219     0.746770    Biso  1.000000 C
   C45        1.0     0.937000     0.889961     0.198481    Biso  1.000000 C
   C46        1.0     0.063000     0.110039     0.801519    Biso  1.000000 C
   C47        1.0     0.063000     0.389961     0.301519    Biso  1.000000 C
   C48        1.0     0.937000     0.610039     0.698481    Biso  1.000000 C
   C49        1.0     0.514817     0.651204     0.261991    Biso  1.000000 C
   C50        1.0     0.485183     0.348796     0.738009    Biso  1.000000 C
   C51        1.0     0.485183     0.151204     0.238009    Biso  1.000000 C
   C52        1.0     0.514817     0.848796     0.761991    Biso  1.000000 C
   C53        1.0     0.422481     0.627390     0.289169    Biso  1.000000 C
   C54        1.0     0.577519     0.372610     0.710831    Biso  1.000000 C
   C55        1.0     0.577519     0.127390     0.210831    Biso  1.000000 C
   C56        1.0     0.422481     0.872610     0.789169    Biso  1.000000 C
