# Supplementary material for: MOF Linker Extension Strategy for Enhanced Atmospheric Water Harvesting
Source: ACS Cent Sci. 2023 Mar 6;9(3):551–7. doi: 10.1021/acscentsci.3c00018 (PMC10037441; doi:10.1021/acscentsci.3c00018)
Supplement: Supplementary file 2 — oc3c00018_si_002.zip [file oc3c00018_si_002.zip › Supporting Data/DFT-optimized linker configurations/Pristine_contrain_cell_parameters/ZUS(n)-trans,trans.cif]

#======================================================================
# CRYSTAL DATA
#----------------------------------------------------------------------
data_VESTA_phase_1

_chemical_name_common                  'MOF-LA2(PF_OS_NI)                     '
_cell_length_a                         12.030000
_cell_length_b                         17.396999
_cell_length_c                         17.705999
_cell_angle_alpha                      90.000000
_cell_angle_beta                       99.330002
_cell_angle_gamma                      90.000000
_cell_volume                           3656.594232
_space_group_name_H-M_alt              'P 1'
_space_group_IT_number                 1

loop_
_space_group_symop_operation_xyz
   'x, y, z'

loop_
   _atom_site_label
   _atom_site_occupancy
   _atom_site_fract_x
   _atom_site_fract_y
   _atom_site_fract_z
   _atom_site_adp_type
   _atom_site_B_iso_or_equiv
   _atom_site_type_symbol
   Al1        1.0     0.757171     0.438572     0.529335    Biso  1.000000 Al
   Al2        1.0     0.242829     0.561428     0.470665    Biso  1.000000 Al
   Al3        1.0     0.242829     0.938572     0.970665    Biso  1.000000 Al
   Al4        1.0     0.757171     0.061428     0.029335    Biso  1.000000 Al
   Al5        1.0     -0.000000     0.500000     0.500000    Biso  1.000000 Al
   Al6        1.0     -0.000000     0.000000     -0.000000    Biso  1.000000 Al
   Al7        1.0     0.500000     0.500000     0.500000    Biso  1.000000 Al
   Al8        1.0     0.500000     0.000000     -0.000000    Biso  1.000000 Al
   O1         1.0     0.849864     0.353076     0.550638    Biso  1.000000 O
   O2         1.0     0.150136     0.646924     0.449362    Biso  1.000000 O
   O3         1.0     0.150136     0.853076     0.949362    Biso  1.000000 O
   O4         1.0     0.849864     0.146924     0.050638    Biso  1.000000 O
   O5         1.0     0.324728     0.892508     0.902344    Biso  1.000000 O
   O6         1.0     0.675272     0.107492     0.097656    Biso  1.000000 O
   O7         1.0     0.675272     0.392508     0.597656    Biso  1.000000 O
   O8         1.0     0.324728     0.607492     0.402344    Biso  1.000000 O
   O9         1.0     0.848535     0.484429     0.467641    Biso  1.000000 O
   O10        1.0     0.151465     0.515571     0.532359    Biso  1.000000 O
   O11        1.0     0.151465     0.984429     0.032359    Biso  1.000000 O
   O12        1.0     0.848535     0.015571     0.967641    Biso  1.000000 O
   O13        1.0     0.172684     0.999717     0.882761    Biso  1.000000 O
   O14        1.0     0.827316     0.000283     0.117239    Biso  1.000000 O
   O15        1.0     0.827316     0.499717     0.617239    Biso  1.000000 O
   O16        1.0     0.172684     0.500283     0.382761    Biso  1.000000 O
   O17        1.0     0.651777     0.515725     0.506802    Biso  1.000000 O
   O18        1.0     0.348223     0.484275     0.493198    Biso  1.000000 O
   O19        1.0     0.348223     0.015725     0.993198    Biso  1.000000 O
   O20        1.0     0.651777     0.984275     0.006802    Biso  1.000000 O
   O21        1.0     0.023824     0.404652     0.568507    Biso  1.000000 O
   O22        1.0     0.976176     0.595348     0.431493    Biso  1.000000 O
   O23        1.0     0.976176     0.904652     0.931493    Biso  1.000000 O
   O24        1.0     0.023824     0.095348     0.068507    Biso  1.000000 O
   O25        1.0     0.312441     0.623737     0.557315    Biso  1.000000 O
   O26        1.0     0.687559     0.376263     0.442685    Biso  1.000000 O
   O27        1.0     0.687559     0.123737     0.942685    Biso  1.000000 O
   O28        1.0     0.312441     0.876263     0.057315    Biso  1.000000 O
   O29        1.0     0.022489     0.061830     0.913917    Biso  1.000000 O
   O30        1.0     0.977511     0.938170     0.086083    Biso  1.000000 O
   O31        1.0     0.977511     0.561830     0.586083    Biso  1.000000 O
   O32        1.0     0.022489     0.438170     0.413917    Biso  1.000000 O
   O33        1.0     0.493174     0.602247     0.541988    Biso  1.000000 O
   O34        1.0     0.506826     0.397753     0.458012    Biso  1.000000 O
   O35        1.0     0.506826     0.102247     0.958012    Biso  1.000000 O
   O36        1.0     0.493174     0.897753     0.041988    Biso  1.000000 O
   O37        1.0     0.484596     0.957751     0.896237    Biso  1.000000 O
   O38        1.0     0.515404     0.042249     0.103763    Biso  1.000000 O
   O39        1.0     0.515404     0.457751     0.603763    Biso  1.000000 O
   O40        1.0     0.484596     0.542249     0.396237    Biso  1.000000 O
   H1         1.0     0.837546     0.461717     0.417002    Biso  1.000000 H
   H2         1.0     0.162454     0.538283     0.582998    Biso  1.000000 H
   H3         1.0     0.162454     0.961717     0.082998    Biso  1.000000 H
   H4         1.0     0.837546     0.038283     0.917002    Biso  1.000000 H
   H5         1.0     0.673180     0.554390     0.472717    Biso  1.000000 H
   H6         1.0     0.326820     0.445610     0.527283    Biso  1.000000 H
   H7         1.0     0.326820     0.054390     0.027283    Biso  1.000000 H
   H8         1.0     0.673180     0.945610     0.972717    Biso  1.000000 H
   H9         1.0     0.945144     0.147271     0.752833    Biso  1.000000 H
   H10        1.0     0.054856     0.852729     0.247167    Biso  1.000000 H
   H11        1.0     0.054856     0.647271     0.747167    Biso  1.000000 H
   H12        1.0     0.945144     0.352729     0.252833    Biso  1.000000 H
   H13        1.0     0.314904     0.763703     0.658657    Biso  1.000000 H
   H14        1.0     0.685096     0.236297     0.341343    Biso  1.000000 H
   H15        1.0     0.685096     0.263703     0.841343    Biso  1.000000 H
   H16        1.0     0.314904     0.736297     0.158657    Biso  1.000000 H
   H17        1.0     0.577459     0.620151     0.287096    Biso  1.000000 H
   H18        1.0     0.422541     0.379849     0.712904    Biso  1.000000 H
   H19        1.0     0.422541     0.120150     0.212904    Biso  1.000000 H
   H20        1.0     0.577459     0.879849     0.787096    Biso  1.000000 H
   H21        1.0     0.324129     0.656361     0.274902    Biso  1.000000 H
   H22        1.0     0.675871     0.343639     0.725098    Biso  1.000000 H
   H23        1.0     0.675871     0.156361     0.225098    Biso  1.000000 H
   H24        1.0     0.324129     0.843639     0.774902    Biso  1.000000 H
   H25        1.0     0.724404     0.764111     0.234370    Biso  1.000000 H
   H26        1.0     0.275596     0.235889     0.765630    Biso  1.000000 H
   H27        1.0     0.275596     0.264111     0.265630    Biso  1.000000 H
   H28        1.0     0.724404     0.735889     0.734370    Biso  1.000000 H
   H29        1.0     0.086669     0.756736     0.375283    Biso  1.000000 H
   H30        1.0     0.913331     0.243264     0.624717    Biso  1.000000 H
   H31        1.0     0.913331     0.256736     0.124717    Biso  1.000000 H
   H32        1.0     0.086669     0.743264     0.875283    Biso  1.000000 H
   H33        1.0     0.853309     0.685496     0.321531    Biso  1.000000 H
   H34        1.0     0.146691     0.314504     0.678469    Biso  1.000000 H
   H35        1.0     0.146691     0.185496     0.178469    Biso  1.000000 H
   H36        1.0     0.853309     0.814504     0.821531    Biso  1.000000 H
   H37        1.0     0.367208     0.321027     0.373367    Biso  1.000000 H
   H38        1.0     0.632792     0.678973     0.626633    Biso  1.000000 H
   H39        1.0     0.632792     0.821027     0.126633    Biso  1.000000 H
   H40        1.0     0.367208     0.178973     0.873367    Biso  1.000000 H
   N1         1.0     0.569506     0.715302     0.638028    Biso  1.000000 N
   N2         1.0     0.430494     0.284698     0.361972    Biso  1.000000 N
   N3         1.0     0.430494     0.215302     0.861972    Biso  1.000000 N
   N4         1.0     0.569506     0.784698     0.138028    Biso  1.000000 N
   N5         1.0     0.594370     0.772278     0.688344    Biso  1.000000 N
   N6         1.0     0.405630     0.227722     0.311655    Biso  1.000000 N
   N7         1.0     0.405630     0.272278     0.811656    Biso  1.000000 N
   N8         1.0     0.594370     0.727722     0.188345    Biso  1.000000 N
   N9         1.0     0.219712     0.142693     0.818287    Biso  1.000000 N
   N10        1.0     0.780288     0.857307     0.181713    Biso  1.000000 N
   N11        1.0     0.780288     0.642693     0.681713    Biso  1.000000 N
   N12        1.0     0.219712     0.357307     0.318287    Biso  1.000000 N
   N13        1.0     0.207310     0.199499     0.767148    Biso  1.000000 N
   N14        1.0     0.792690     0.800501     0.232852    Biso  1.000000 N
   N15        1.0     0.792690     0.699499     0.732852    Biso  1.000000 N
   N16        1.0     0.207310     0.300501     0.267148    Biso  1.000000 N
   C1         1.0     0.035501     0.155858     0.765013    Biso  1.000000 C
   C2         1.0     0.964499     0.844142     0.234987    Biso  1.000000 C
   C3         1.0     0.964499     0.655858     0.734987    Biso  1.000000 C
   C4         1.0     0.035501     0.344142     0.265013    Biso  1.000000 C
   C5         1.0     0.954244     0.352211     0.578723    Biso  1.000000 C
   C6         1.0     0.045756     0.647789     0.421277    Biso  1.000000 C
   C7         1.0     0.045756     0.852211     0.921277    Biso  1.000000 C
   C8         1.0     0.954244     0.147789     0.078723    Biso  1.000000 C
   C9         1.0     0.416746     0.638281     0.569248    Biso  1.000000 C
   C10        1.0     0.583254     0.361719     0.430752    Biso  1.000000 C
   C11        1.0     0.583254     0.138281     0.930752    Biso  1.000000 C
   C12        1.0     0.416746     0.861719     0.069248    Biso  1.000000 C
   C13        1.0     0.101811     0.053711     0.874722    Biso  1.000000 C
   C14        1.0     0.898189     0.946289     0.125278    Biso  1.000000 C
   C15        1.0     0.898189     0.553711     0.625278    Biso  1.000000 C
   C16        1.0     0.101811     0.446289     0.374722    Biso  1.000000 C
   C17        1.0     0.406309     0.911627     0.868854    Biso  1.000000 C
   C18        1.0     0.593691     0.088373     0.131146    Biso  1.000000 C
   C19        1.0     0.593691     0.411627     0.631146    Biso  1.000000 C
   C20        1.0     0.406309     0.588373     0.368854    Biso  1.000000 C
   C21        1.0     0.404772     0.756921     0.660321    Biso  1.000000 C
   C22        1.0     0.595228     0.243079     0.339679    Biso  1.000000 C
   C23        1.0     0.595228     0.256921     0.839679    Biso  1.000000 C
   C24        1.0     0.404772     0.743079     0.160321    Biso  1.000000 C
   C25        1.0     0.114547     0.115054     0.817776    Biso  1.000000 C
   C26        1.0     0.885453     0.884946     0.182224    Biso  1.000000 C
   C27        1.0     0.885453     0.615054     0.682224    Biso  1.000000 C
   C28        1.0     0.114547     0.384946     0.317776    Biso  1.000000 C
   C29        1.0     0.099192     0.210769     0.732437    Biso  1.000000 C
   C30        1.0     0.900808     0.789231     0.267563    Biso  1.000000 C
   C31        1.0     0.900808     0.710769     0.767563    Biso  1.000000 C
   C32        1.0     0.099192     0.289231     0.232437    Biso  1.000000 C
   C33        1.0     0.494385     0.798932     0.703270    Biso  1.000000 C
   C34        1.0     0.505615     0.201068     0.296729    Biso  1.000000 C
   C35        1.0     0.505615     0.298932     0.796730    Biso  1.000000 C
   C36        1.0     0.494385     0.701068     0.203271    Biso  1.000000 C
   C37        1.0     0.456887     0.702967     0.620022    Biso  1.000000 C
   C38        1.0     0.543113     0.297033     0.379978    Biso  1.000000 C
   C39        1.0     0.543113     0.202967     0.879978    Biso  1.000000 C
   C40        1.0     0.456887     0.797033     0.120022    Biso  1.000000 C
   C41        1.0     0.495683     0.644917     0.263584    Biso  1.000000 C
   C42        1.0     0.504317     0.355083     0.736416    Biso  1.000000 C
   C43        1.0     0.504317     0.144917     0.236416    Biso  1.000000 C
   C44        1.0     0.495683     0.855083     0.763584    Biso  1.000000 C
   C45        1.0     0.404877     0.629264     0.296065    Biso  1.000000 C
   C46        1.0     0.595123     0.370736     0.703935    Biso  1.000000 C
   C47        1.0     0.595123     0.129264     0.203935    Biso  1.000000 C
   C48        1.0     0.404877     0.870736     0.796065    Biso  1.000000 C
   C49        1.0     0.921740     0.727143     0.322415    Biso  1.000000 C
   C50        1.0     0.078260     0.272857     0.677585    Biso  1.000000 C
   C51        1.0     0.078260     0.227143     0.177585    Biso  1.000000 C
   C52        1.0     0.921740     0.772857     0.822415    Biso  1.000000 C
   C53        1.0     0.016898     0.716230     0.372368    Biso  1.000000 C
   C54        1.0     0.983102     0.283770     0.627632    Biso  1.000000 C
   C55        1.0     0.983102     0.216230     0.127632    Biso  1.000000 C
   C56        1.0     0.016898     0.783770     0.872368    Biso  1.000000 C
