# Supplementary material for: MOF Linker Extension Strategy for Enhanced Atmospheric Water Harvesting
Source: ACS Cent Sci. 2023 Mar 6;9(3):551–7. doi: 10.1021/acscentsci.3c00018 (PMC10037441; doi:10.1021/acscentsci.3c00018)
Supplement: Supplementary file 2 — oc3c00018_si_002.zip [file oc3c00018_si_002.zip › Supporting Data/GEMC_framework_structures/Coords_opt_4H2O_contrain_expt_cell/ZUS(w)-trans,cis_E4D4.cif]

#======================================================================
# CRYSTAL DATA
#----------------------------------------------------------------------
data_VESTA_phase_1

_chemical_name_common                  'OS-OI-XII                             '
_cell_length_a                         12.030000
_cell_length_b                         17.396999
_cell_length_c                         17.705999
_cell_angle_alpha                      90.000000
_cell_angle_beta                       99.330002
_cell_angle_gamma                      90.000000
_cell_volume                           3656.594232
_space_group_name_H-M_alt              'P 1'
_space_group_IT_number                 1

loop_
_space_group_symop_operation_xyz
   'x, y, z'

loop_
   _atom_site_label
   _atom_site_occupancy
   _atom_site_fract_x
   _atom_site_fract_y
   _atom_site_fract_z
   _atom_site_adp_type
   _atom_site_B_iso_or_equiv
   _atom_site_type_symbol
   Al1        1.0     0.762745     0.442638     0.551974    Biso  1.000000 Al
   Al2        1.0     0.237255     0.557362     0.448026    Biso  1.000000 Al
   Al3        1.0     0.237255     0.942638     0.948026    Biso  1.000000 Al
   Al4        1.0     0.762745     0.057362     0.051974    Biso  1.000000 Al
   Al5        1.0     0.000000     0.500000     0.500000    Biso  1.000000 Al
   Al6        1.0     -0.000000     0.000000     -0.000000    Biso  1.000000 Al
   Al7        1.0     0.500000     0.500000     0.500000    Biso  1.000000 Al
   Al8        1.0     0.500000     0.000000     -0.000000    Biso  1.000000 Al
   O1         1.0     0.872430     0.368698     0.600509    Biso  1.000000 O
   O2         1.0     0.127570     0.631302     0.399491    Biso  1.000000 O
   O3         1.0     0.127570     0.868698     0.899491    Biso  1.000000 O
   O4         1.0     0.872430     0.131302     0.100509    Biso  1.000000 O
   O5         1.0     0.317697     0.915469     0.869645    Biso  1.000000 O
   O6         1.0     0.682303     0.084531     0.130355    Biso  1.000000 O
   O7         1.0     0.682303     0.415469     0.630355    Biso  1.000000 O
   O8         1.0     0.317697     0.584531     0.369645    Biso  1.000000 O
   O9         1.0     0.851050     0.466446     0.479148    Biso  1.000000 O
   O10        1.0     0.148950     0.533554     0.520852    Biso  1.000000 O
   O11        1.0     0.148950     0.966446     0.020852    Biso  1.000000 O
   O12        1.0     0.851050     0.033554     0.979148    Biso  1.000000 O
   O13        1.0     0.171973     0.023352     0.878997    Biso  1.000000 O
   O14        1.0     0.828027     0.976648     0.121003    Biso  1.000000 O
   O15        1.0     0.828027     0.523352     0.621003    Biso  1.000000 O
   O16        1.0     0.171973     0.476648     0.378997    Biso  1.000000 O
   O17        1.0     0.651758     0.508192     0.506449    Biso  1.000000 O
   O18        1.0     0.348242     0.491808     0.493551    Biso  1.000000 O
   O19        1.0     0.348242     0.008192     0.993551    Biso  1.000000 O
   O20        1.0     0.651758     0.991808     0.006449    Biso  1.000000 O
   O21        1.0     0.035264     0.426474     0.581577    Biso  1.000000 O
   O22        1.0     0.964736     0.573526     0.418423    Biso  1.000000 O
   O23        1.0     0.964736     0.926474     0.918423    Biso  1.000000 O
   O24        1.0     0.035264     0.073526     0.081577    Biso  1.000000 O
   O25        1.0     0.309748     0.642642     0.513856    Biso  1.000000 O
   O26        1.0     0.690252     0.357358     0.486144    Biso  1.000000 O
   O27        1.0     0.690252     0.142642     0.986144    Biso  1.000000 O
   O28        1.0     0.309748     0.857358     0.013856    Biso  1.000000 O
   O29        1.0     0.030958     0.076088     0.931851    Biso  1.000000 O
   O30        1.0     0.969042     0.923912     0.068149    Biso  1.000000 O
   O31        1.0     0.969042     0.576088     0.568149    Biso  1.000000 O
   O32        1.0     0.030958     0.423912     0.431851    Biso  1.000000 O
   O33        1.0     0.492559     0.609814     0.514809    Biso  1.000000 O
   O34        1.0     0.507441     0.390186     0.485191    Biso  1.000000 O
   O35        1.0     0.507441     0.109814     0.985191    Biso  1.000000 O
   O36        1.0     0.492559     0.890186     0.014809    Biso  1.000000 O
   O37        1.0     0.484693     0.979251     0.889394    Biso  1.000000 O
   O38        1.0     0.515307     0.020749     0.110606    Biso  1.000000 O
   O39        1.0     0.515307     0.479251     0.610606    Biso  1.000000 O
   O40        1.0     0.484693     0.520749     0.389394    Biso  1.000000 O
   O41        1.0     0.678946     0.637807     0.428943    Biso  1.000000 O
   O42        1.0     0.321054     0.362193     0.571057    Biso  1.000000 O
   O43        1.0     0.321054     0.137807     0.071057    Biso  1.000000 O
   O44        1.0     0.678946     0.862193     0.928943    Biso  1.000000 O
   H1         1.0     0.836271     0.435255     0.433442    Biso  1.000000 H
   H2         1.0     0.163729     0.564745     0.566558    Biso  1.000000 H
   H3         1.0     0.163729     0.935255     0.066558    Biso  1.000000 H
   H4         1.0     0.836271     0.064745     0.933442    Biso  1.000000 H
   H5         1.0     0.676511     0.548372     0.473515    Biso  1.000000 H
   H6         1.0     0.323489     0.451628     0.526485    Biso  1.000000 H
   H7         1.0     0.323489     0.048372     0.026485    Biso  1.000000 H
   H8         1.0     0.676511     0.951628     0.973515    Biso  1.000000 H
   H9         1.0     0.609140     0.783788     0.724819    Biso  1.000000 H
   H10        1.0     0.390860     0.216212     0.275181    Biso  1.000000 H
   H11        1.0     0.390860     0.283788     0.775181    Biso  1.000000 H
   H12        1.0     0.609140     0.716212     0.224819    Biso  1.000000 H
   H13        1.0     0.205013     0.335383     0.611463    Biso  1.000000 H
   H14        1.0     0.794987     0.664617     0.388537    Biso  1.000000 H
   H15        1.0     0.794987     0.835383     0.888537    Biso  1.000000 H
   H16        1.0     0.205013     0.164617     0.111463    Biso  1.000000 H
   H17        1.0     0.941281     0.245994     0.717103    Biso  1.000000 H
   H18        1.0     0.058719     0.754006     0.282897    Biso  1.000000 H
   H19        1.0     0.058719     0.745994     0.782897    Biso  1.000000 H
   H20        1.0     0.941281     0.254006     0.217103    Biso  1.000000 H
   H21        1.0     0.274660     0.864479     0.714569    Biso  1.000000 H
   H22        1.0     0.725340     0.135521     0.285431    Biso  1.000000 H
   H23        1.0     0.725340     0.364479     0.785431    Biso  1.000000 H
   H24        1.0     0.274660     0.635521     0.214569    Biso  1.000000 H
   H25        1.0     0.698481     0.253493     0.890519    Biso  1.000000 H
   H26        1.0     0.301519     0.746508     0.109481    Biso  1.000000 H
   H27        1.0     0.301519     0.753492     0.609481    Biso  1.000000 H
   H28        1.0     0.698481     0.246507     0.390519    Biso  1.000000 H
   H29        1.0     0.450067     0.210414     0.891769    Biso  1.000000 H
   H30        1.0     0.549933     0.789586     0.108231    Biso  1.000000 H
   H31        1.0     0.549933     0.710414     0.608231    Biso  1.000000 H
   H32        1.0     0.450067     0.289586     0.391769    Biso  1.000000 H
   H33        1.0     0.231467     0.127367     0.781969    Biso  1.000000 H
   H34        1.0     0.768533     0.872633     0.218031    Biso  1.000000 H
   H35        1.0     0.768533     0.627367     0.718031    Biso  1.000000 H
   H36        1.0     0.231467     0.372633     0.281969    Biso  1.000000 H
   H37        1.0     0.002712     0.169828     0.828340    Biso  1.000000 H
   H38        1.0    -0.002712     0.830172     0.171660    Biso  1.000000 H
   H39        1.0    -0.002712     0.669828     0.671660    Biso  1.000000 H
   H40        1.0     0.002712     0.330172     0.328340    Biso  1.000000 H
   H41        1.0     0.629629     0.657802     0.462898    Biso  1.000000 H
   H42        1.0     0.370371     0.342198     0.537102    Biso  1.000000 H
   H43        1.0     0.370371     0.157802     0.037102    Biso  1.000000 H
   H44        1.0     0.629629     0.842198     0.962898    Biso  1.000000 H
   H45        1.0     0.630858     0.634408     0.377366    Biso  1.000000 H
   H46        1.0     0.369142     0.365592     0.622634    Biso  1.000000 H
   H47        1.0     0.369142     0.134408     0.122634    Biso  1.000000 H
   H48        1.0     0.630858     0.865592     0.877366    Biso  1.000000 H
   N1         1.0     0.538908     0.815707     0.728367    Biso  1.000000 N
   N2         1.0     0.461092     0.184293     0.271633    Biso  1.000000 N
   N3         1.0     0.461092     0.315707     0.771633    Biso  1.000000 N
   N4         1.0     0.538908     0.684293     0.228367    Biso  1.000000 N
   N5         1.0     0.545969     0.865215     0.786835    Biso  1.000000 N
   N6         1.0     0.454031     0.134785     0.213165    Biso  1.000000 N
   N7         1.0     0.454031     0.365215     0.713165    Biso  1.000000 N
   N8         1.0     0.545969     0.634785     0.286835    Biso  1.000000 N
   N9         1.0     0.210079     0.251764     0.692927    Biso  1.000000 N
   N10        1.0     0.789921     0.748236     0.307073    Biso  1.000000 N
   N11        1.0     0.789921     0.751764     0.807073    Biso  1.000000 N
   N12        1.0     0.210079     0.248236     0.192927    Biso  1.000000 N
   N13        1.0     0.159800     0.307564     0.648365    Biso  1.000000 N
   N14        1.0     0.840200     0.692436     0.351635    Biso  1.000000 N
   N15        1.0     0.840200     0.807564     0.851635    Biso  1.000000 N
   N16        1.0     0.159800     0.192436     0.148365    Biso  1.000000 N
   C1         1.0     0.023205     0.257755     0.701811    Biso  1.000000 C
   C2         1.0     0.976795     0.742245     0.298189    Biso  1.000000 C
   C3         1.0     0.976795     0.757755     0.798189    Biso  1.000000 C
   C4         1.0     0.023205     0.242245     0.201811    Biso  1.000000 C
   C5         1.0     0.978752     0.373788     0.607390    Biso  1.000000 C
   C6         1.0     0.021248     0.626212     0.392610    Biso  1.000000 C
   C7         1.0     0.021248     0.873788     0.892610    Biso  1.000000 C
   C8         1.0     0.978752     0.126212     0.107390    Biso  1.000000 C
   C9         1.0     0.414706     0.650907     0.536222    Biso  1.000000 C
   C10        1.0     0.585294     0.349093     0.463778    Biso  1.000000 C
   C11        1.0     0.585294     0.150907     0.963778    Biso  1.000000 C
   C12        1.0     0.414706     0.849093     0.036222    Biso  1.000000 C
   C13        1.0     0.097415     0.074143     0.882429    Biso  1.000000 C
   C14        1.0     0.902585     0.925857     0.117571    Biso  1.000000 C
   C15        1.0     0.902585     0.574143     0.617571    Biso  1.000000 C
   C16        1.0     0.097415     0.425857     0.382429    Biso  1.000000 C
   C17        1.0     0.412789     0.933988     0.853237    Biso  1.000000 C
   C18        1.0     0.587211     0.066012     0.146763    Biso  1.000000 C
   C19        1.0     0.587211     0.433988     0.646763    Biso  1.000000 C
   C20        1.0     0.412789     0.566012     0.353237    Biso  1.000000 C
   C21        1.0     0.365006     0.856309     0.727480    Biso  1.000000 C
   C22        1.0     0.634994     0.143691     0.272520    Biso  1.000000 C
   C23        1.0     0.634994     0.356309     0.772520    Biso  1.000000 C
   C24        1.0     0.365006     0.643691     0.227480    Biso  1.000000 C
   C25        1.0     0.127388     0.220650     0.727016    Biso  1.000000 C
   C26        1.0     0.872612     0.779350     0.272984    Biso  1.000000 C
   C27        1.0     0.872612     0.720650     0.772984    Biso  1.000000 C
   C28        1.0     0.127388     0.279350     0.227016    Biso  1.000000 C
   C29        1.0     0.047466     0.313495     0.651101    Biso  1.000000 C
   C30        1.0     0.952534     0.686505     0.348899    Biso  1.000000 C
   C31        1.0     0.952534     0.813495     0.848899    Biso  1.000000 C
   C32        1.0     0.047466     0.186505     0.151101    Biso  1.000000 C
   C33        1.0     0.440410     0.890467     0.786795    Biso  1.000000 C
   C34        1.0     0.559590     0.109533     0.213205    Biso  1.000000 C
   C35        1.0     0.559590     0.390467     0.713205    Biso  1.000000 C
   C36        1.0     0.440410     0.609533     0.286795    Biso  1.000000 C
   C37        1.0     0.430417     0.807859     0.690038    Biso  1.000000 C
   C38        1.0     0.569583     0.192141     0.309962    Biso  1.000000 C
   C39        1.0     0.569583     0.307859     0.809962    Biso  1.000000 C
   C40        1.0     0.430417     0.692141     0.190038    Biso  1.000000 C
   C41        1.0     0.607355     0.256265     0.872260    Biso  1.000000 C
   C42        1.0     0.392645     0.743735     0.127740    Biso  1.000000 C
   C43        1.0     0.392645     0.756265     0.627740    Biso  1.000000 C
   C44        1.0     0.607355     0.243735     0.372260    Biso  1.000000 C
   C45        1.0     0.541666     0.210124     0.907099    Biso  1.000000 C
   C46        1.0     0.458334     0.789876     0.092901    Biso  1.000000 C
   C47        1.0     0.458334     0.710124     0.592901    Biso  1.000000 C
   C48        1.0     0.541666     0.289876     0.407099    Biso  1.000000 C
   C49        1.0     0.151775     0.157996     0.780269    Biso  1.000000 C
   C50        1.0     0.848225     0.842004     0.219731    Biso  1.000000 C
   C51        1.0     0.848225     0.657996     0.719731    Biso  1.000000 C
   C52        1.0     0.151775     0.342004     0.280269    Biso  1.000000 C
   C53        1.0     0.079725     0.137126     0.827137    Biso  1.000000 C
   C54        1.0     0.920275     0.862874     0.172863    Biso  1.000000 C
   C55        1.0     0.920275     0.637126     0.672863    Biso  1.000000 C
   C56        1.0     0.079725     0.362874     0.327137    Biso  1.000000 C
