# Supplementary material for: MOF Linker Extension Strategy for Enhanced Atmospheric Water Harvesting
Source: ACS Cent Sci. 2023 Mar 6;9(3):551–7. doi: 10.1021/acscentsci.3c00018 (PMC10037441; doi:10.1021/acscentsci.3c00018)
Supplement: Supplementary file 2 — oc3c00018_si_002.zip [file oc3c00018_si_002.zip › Supporting Data/GEMC_framework_structures/Coords_opt_4H2O_contrain_expt_cell/ZUS(w)-trans,trans_E4D4.cif]

#======================================================================
# CRYSTAL DATA
#----------------------------------------------------------------------
data_VESTA_phase_1

_chemical_name_common                  'OS_NI_II                              '
_cell_length_a                         12.030000
_cell_length_b                         17.396999
_cell_length_c                         17.705999
_cell_angle_alpha                      90.000000
_cell_angle_beta                       99.330002
_cell_angle_gamma                      90.000000
_cell_volume                           3656.594232
_space_group_name_H-M_alt              'P 1'
_space_group_IT_number                 1

loop_
_space_group_symop_operation_xyz
   'x, y, z'

loop_
   _atom_site_label
   _atom_site_occupancy
   _atom_site_fract_x
   _atom_site_fract_y
   _atom_site_fract_z
   _atom_site_adp_type
   _atom_site_B_iso_or_equiv
   _atom_site_type_symbol
   Al1        1.0     0.761279     0.450395     0.563287    Biso  1.000000 Al
   Al2        1.0     0.238721     0.549605     0.436713    Biso  1.000000 Al
   Al3        1.0     0.238721     0.950395     0.936713    Biso  1.000000 Al
   Al4        1.0     0.761279     0.049605     0.063287    Biso  1.000000 Al
   Al5        1.0     0.000000     0.500000     0.500000    Biso  1.000000 Al
   Al6        1.0     0.000000     -0.000000     -0.000000    Biso  1.000000 Al
   Al7        1.0     0.500000     0.500000     0.500000    Biso  1.000000 Al
   Al8        1.0     0.500000     -0.000000     -0.000000    Biso  1.000000 Al
   O1         1.0     0.870519     0.372090     0.597084    Biso  1.000000 O
   O2         1.0     0.129481     0.627910     0.402916    Biso  1.000000 O
   O3         1.0     0.129481     0.872090     0.902916    Biso  1.000000 O
   O4         1.0     0.870519     0.127910     0.097084    Biso  1.000000 O
   O5         1.0     0.320700     0.904747     0.863704    Biso  1.000000 O
   O6         1.0     0.679300     0.095253     0.136296    Biso  1.000000 O
   O7         1.0     0.679300     0.404747     0.636296    Biso  1.000000 O
   O8         1.0     0.320700     0.595253     0.363704    Biso  1.000000 O
   O9         1.0     0.842947     0.490801     0.487061    Biso  1.000000 O
   O10        1.0     0.157053     0.509199     0.512939    Biso  1.000000 O
   O11        1.0     0.157053     0.990801     0.012939    Biso  1.000000 O
   O12        1.0     0.842947     0.009199     0.987061    Biso  1.000000 O
   O13        1.0     0.160906     0.018554     0.862649    Biso  1.000000 O
   O14        1.0     0.839094     0.981446     0.137351    Biso  1.000000 O
   O15        1.0     0.839094     0.518554     0.637351    Biso  1.000000 O
   O16        1.0     0.160906     0.481446     0.362649    Biso  1.000000 O
   O17        1.0     0.648597     0.521667     0.537870    Biso  1.000000 O
   O18        1.0     0.351403     0.478333     0.462131    Biso  1.000000 O
   O19        1.0     0.351403     0.021667     0.962130    Biso  1.000000 O
   O20        1.0     0.648597     0.978333     0.037869    Biso  1.000000 O
   O21        1.0     0.021768     0.396124     0.538941    Biso  1.000000 O
   O22        1.0     0.978232     0.603876     0.461059    Biso  1.000000 O
   O23        1.0     0.978232     0.896124     0.961059    Biso  1.000000 O
   O24        1.0     0.021768     0.103876     0.038941    Biso  1.000000 O
   O25        1.0     0.300751     0.623750     0.513604    Biso  1.000000 O
   O26        1.0     0.699249     0.376250     0.486396    Biso  1.000000 O
   O27        1.0     0.699249     0.123750     0.986396    Biso  1.000000 O
   O28        1.0     0.300751     0.876250     0.013604    Biso  1.000000 O
   O29        1.0     0.992004     0.039873     0.899780    Biso  1.000000 O
   O30        1.0     0.007996     0.960127     0.100220    Biso  1.000000 O
   O31        1.0     0.007996     0.539873     0.600220    Biso  1.000000 O
   O32        1.0     0.992004     0.460127     0.399780    Biso  1.000000 O
   O33        1.0     0.460723     0.569174     0.575983    Biso  1.000000 O
   O34        1.0     0.539277     0.430826     0.424017    Biso  1.000000 O
   O35        1.0     0.539277     0.069174     0.924017    Biso  1.000000 O
   O36        1.0     0.460723     0.930826     0.075983    Biso  1.000000 O
   O37        1.0     0.497961     0.917416     0.929712    Biso  1.000000 O
   O38        1.0     0.502039     0.082584     0.070288    Biso  1.000000 O
   O39        1.0     0.502039     0.417416     0.570288    Biso  1.000000 O
   O40        1.0     0.497961     0.582584     0.429712    Biso  1.000000 O
   O41        1.0     0.739492     0.643372     0.469213    Biso  1.000000 O
   O42        1.0     0.260508     0.356628     0.530787    Biso  1.000000 O
   O43        1.0     0.260508     0.143372     0.030787    Biso  1.000000 O
   O44        1.0     0.739492     0.856628     0.969213    Biso  1.000000 O
   H1         1.0     0.819795     0.462932     0.439639    Biso  1.000000 H
   H2         1.0     0.180205     0.537068     0.560361    Biso  1.000000 H
   H3         1.0     0.180205     0.962932     0.060361    Biso  1.000000 H
   H4         1.0     0.819795     0.037068     0.939639    Biso  1.000000 H
   H5         1.0     0.673254     0.573200     0.525436    Biso  1.000000 H
   H6         1.0     0.326746     0.426800     0.474564    Biso  1.000000 H
   H7         1.0     0.326746     0.073200    -0.025436    Biso  1.000000 H
   H8         1.0     0.673254     0.926800     0.025436    Biso  1.000000 H
   H9         1.0     0.666087     0.728364     0.799273    Biso  1.000000 H
   H10        1.0     0.333913     0.271636     0.200727    Biso  1.000000 H
   H11        1.0     0.333913     0.228364     0.700727    Biso  1.000000 H
   H12        1.0     0.666087     0.771636     0.299273    Biso  1.000000 H
   H13        1.0     0.181208     0.299972     0.575643    Biso  1.000000 H
   H14        1.0     0.818792     0.700028     0.424357    Biso  1.000000 H
   H15        1.0     0.818792     0.799972     0.924357    Biso  1.000000 H
   H16        1.0     0.181208     0.200028     0.075643    Biso  1.000000 H
   H17        1.0     0.914203     0.238416     0.693962    Biso  1.000000 H
   H18        1.0     0.085797     0.761584     0.306038    Biso  1.000000 H
   H19        1.0     0.085797     0.738416     0.806038    Biso  1.000000 H
   H20        1.0     0.914203     0.261584     0.193962    Biso  1.000000 H
   H21        1.0     0.324863     0.801398     0.736641    Biso  1.000000 H
   H22        1.0     0.675137     0.198602     0.263359    Biso  1.000000 H
   H23        1.0     0.675137     0.301398     0.763359    Biso  1.000000 H
   H24        1.0     0.324863     0.698602     0.236641    Biso  1.000000 H
   H25        1.0     0.048502     0.866713     0.209056    Biso  1.000000 H
   H26        1.0     0.951498     0.133287     0.790944    Biso  1.000000 H
   H27        1.0     0.951498     0.366713     0.290944    Biso  1.000000 H
   H28        1.0     0.048502     0.633287     0.709056    Biso  1.000000 H
   H29        1.0     0.806415     0.894310     0.239966    Biso  1.000000 H
   H30        1.0     0.193585     0.105690     0.760034    Biso  1.000000 H
   H31        1.0     0.193585     0.394310     0.260034    Biso  1.000000 H
   H32        1.0     0.806415     0.605690     0.739966    Biso  1.000000 H
   H33        1.0     0.551886     0.853066     0.181230    Biso  1.000000 H
   H34        1.0     0.448114     0.146934     0.818770    Biso  1.000000 H
   H35        1.0     0.448114     0.353066     0.318770    Biso  1.000000 H
   H36        1.0     0.551886     0.646934     0.681230    Biso  1.000000 H
   H37        1.0     0.320437     0.779791     0.122144    Biso  1.000000 H
   H38        1.0     0.679563     0.220209     0.877856    Biso  1.000000 H
   H39        1.0     0.679563     0.279791     0.377856    Biso  1.000000 H
   H40        1.0     0.320437     0.720209     0.622144    Biso  1.000000 H
   H41        1.0     0.779811     0.595532     0.461359    Biso  1.000000 H
   H42        1.0     0.220189     0.404468     0.538641    Biso  1.000000 H
   H43        1.0     0.220189     0.095532     0.038641    Biso  1.000000 H
   H44        1.0     0.779811     0.904468     0.961359    Biso  1.000000 H
   H45        1.0     0.674225     0.647621     0.427054    Biso  1.000000 H
   H46        1.0     0.325775     0.352379     0.572946    Biso  1.000000 H
   H47        1.0     0.325775     0.147621     0.072946    Biso  1.000000 H
   H48        1.0     0.674225     0.852379     0.927054    Biso  1.000000 H
   N1         1.0     0.588495     0.755805     0.793080    Biso  1.000000 N
   N2         1.0     0.411505     0.244195     0.206920    Biso  1.000000 N
   N3         1.0     0.411505     0.255805     0.706920    Biso  1.000000 N
   N4         1.0     0.588495     0.744195     0.293080    Biso  1.000000 N
   N5         1.0     0.576626     0.810039     0.844165    Biso  1.000000 N
   N6         1.0     0.423374     0.189961     0.155835    Biso  1.000000 N
   N7         1.0     0.423374     0.310039     0.655835    Biso  1.000000 N
   N8         1.0     0.576626     0.689961     0.344165    Biso  1.000000 N
   N9         1.0     0.174748     0.214363     0.657309    Biso  1.000000 N
   N10        1.0     0.825252     0.785637     0.342691    Biso  1.000000 N
   N11        1.0     0.825252     0.714363     0.842691    Biso  1.000000 N
   N12        1.0     0.174748     0.285637     0.157309    Biso  1.000000 N
   N13        1.0     0.132695     0.271798     0.611794    Biso  1.000000 N
   N14        1.0     0.867305     0.728202     0.388206    Biso  1.000000 N
   N15        1.0     0.867305     0.771798     0.888206    Biso  1.000000 N
   N16        1.0     0.132695     0.228202     0.111794    Biso  1.000000 N
   C1         1.0     0.994385     0.239477     0.673663    Biso  1.000000 C
   C2         1.0     0.005615     0.760523     0.326337    Biso  1.000000 C
   C3         1.0     0.005615     0.739477     0.826337    Biso  1.000000 C
   C4         1.0     0.994385     0.260523     0.173663    Biso  1.000000 C
   C5         1.0     0.967212     0.357388     0.581714    Biso  1.000000 C
   C6         1.0     0.032788     0.642612     0.418286    Biso  1.000000 C
   C7         1.0     0.032788     0.857388     0.918286    Biso  1.000000 C
   C8         1.0     0.967212     0.142612     0.081714    Biso  1.000000 C
   C9         1.0     0.384494     0.620162     0.568242    Biso  1.000000 C
   C10        1.0     0.615506     0.379838     0.431758    Biso  1.000000 C
   C11        1.0     0.615506     0.120162     0.931758    Biso  1.000000 C
   C12        1.0     0.384494     0.879838     0.068242    Biso  1.000000 C
   C13        1.0     0.065592     0.051427     0.856114    Biso  1.000000 C
   C14        1.0     0.934408     0.948574     0.143886    Biso  1.000000 C
   C15        1.0     0.934408     0.551426     0.643886    Biso  1.000000 C
   C16        1.0     0.065592     0.448573     0.356114    Biso  1.000000 C
   C17        1.0     0.425394     0.890363     0.876354    Biso  1.000000 C
   C18        1.0     0.574606     0.109637     0.123647    Biso  1.000000 C
   C19        1.0     0.574606     0.390363     0.623646    Biso  1.000000 C
   C20        1.0     0.425394     0.609637     0.376354    Biso  1.000000 C
   C21        1.0     0.412135     0.794540     0.762698    Biso  1.000000 C
   C22        1.0     0.587865     0.205460     0.237302    Biso  1.000000 C
   C23        1.0     0.587865     0.294540     0.737302    Biso  1.000000 C
   C24        1.0     0.412135     0.705460     0.262698    Biso  1.000000 C
   C25        1.0     0.090506     0.193061     0.695915    Biso  1.000000 C
   C26        1.0     0.909494     0.806939     0.304085    Biso  1.000000 C
   C27        1.0     0.909494     0.693061     0.804085    Biso  1.000000 C
   C28        1.0     0.090506     0.306939     0.195915    Biso  1.000000 C
   C29        1.0     0.025110     0.289822     0.619934    Biso  1.000000 C
   C30        1.0     0.974890     0.710178     0.380066    Biso  1.000000 C
   C31        1.0     0.974890     0.789822     0.880066    Biso  1.000000 C
   C32        1.0     0.025110     0.210178     0.119934    Biso  1.000000 C
   C33        1.0     0.468709     0.833922     0.826388    Biso  1.000000 C
   C34        1.0     0.531291     0.166078     0.173612    Biso  1.000000 C
   C35        1.0     0.531291     0.333922     0.673612    Biso  1.000000 C
   C36        1.0     0.468709     0.666078     0.326388    Biso  1.000000 C
   C37        1.0     0.491708     0.743737     0.741678    Biso  1.000000 C
   C38        1.0     0.508292     0.256263     0.258322    Biso  1.000000 C
   C39        1.0     0.508292     0.243737     0.758322    Biso  1.000000 C
   C40        1.0     0.491708     0.756263     0.241678    Biso  1.000000 C
   C41        1.0     0.889557     0.867353     0.248201    Biso  1.000000 C
   C42        1.0     0.110443     0.132647     0.751799    Biso  1.000000 C
   C43        1.0     0.110443     0.367353     0.251799    Biso  1.000000 C
   C44        1.0     0.889557     0.632647     0.748201    Biso  1.000000 C
   C45        1.0     0.964471     0.891476     0.204466    Biso  1.000000 C
   C46        1.0     0.035529     0.108524     0.795534    Biso  1.000000 C
   C47        1.0     0.035529     0.391476     0.295534    Biso  1.000000 C
   C48        1.0     0.964471     0.608524     0.704466    Biso  1.000000 C
   C49        1.0     0.482335     0.812746     0.181908    Biso  1.000000 C
   C50        1.0     0.517665     0.187254     0.818092    Biso  1.000000 C
   C51        1.0     0.517665     0.312746     0.318092    Biso  1.000000 C
   C52        1.0     0.482335     0.687254     0.681908    Biso  1.000000 C
   C53        1.0     0.391438     0.819358     0.126697    Biso  1.000000 C
   C54        1.0     0.608562     0.180642     0.873303    Biso  1.000000 C
   C55        1.0     0.608562     0.319358     0.373303    Biso  1.000000 C
   C56        1.0     0.391438     0.680642     0.626697    Biso  1.000000 C
