# Supplementary material for: MOF Linker Extension Strategy for Enhanced Atmospheric Water Harvesting
Source: ACS Cent Sci. 2023 Mar 6;9(3):551–7. doi: 10.1021/acscentsci.3c00018 (PMC10037441; doi:10.1021/acscentsci.3c00018)
Supplement: Supplementary file 2 — oc3c00018_si_002.zip [file oc3c00018_si_002.zip › Supporting Data/GEMC_framework_structures/Coords_opt_4H2O_contrain_expt_cell/ENT(w)-trans,cis_E4D4.cif]

#======================================================================
# CRYSTAL DATA
#----------------------------------------------------------------------
data_VESTA_phase_1

_chemical_name_common                  'ALT-OI-XVI                            '
_cell_length_a                         12.030000
_cell_length_b                         17.396999
_cell_length_c                         17.705999
_cell_angle_alpha                      90.000000
_cell_angle_beta                       99.330002
_cell_angle_gamma                      90.000000
_cell_volume                           3656.594232
_space_group_name_H-M_alt              'P 1'
_space_group_IT_number                 1

loop_
_space_group_symop_operation_xyz
   'x, y, z'

loop_
   _atom_site_label
   _atom_site_occupancy
   _atom_site_fract_x
   _atom_site_fract_y
   _atom_site_fract_z
   _atom_site_adp_type
   _atom_site_B_iso_or_equiv
   _atom_site_type_symbol
   Al1        1.0     0.763491     0.451649     0.563263    Biso  1.000000 Al
   Al2        1.0     0.236509     0.548351     0.436737    Biso  1.000000 Al
   Al3        1.0     0.236509     0.951649     0.936737    Biso  1.000000 Al
   Al4        1.0     0.763491     0.048351     0.063263    Biso  1.000000 Al
   Al5        1.0     0.000000     0.500000     0.500000    Biso  1.000000 Al
   Al6        1.0     0.000000     -0.000000     -0.000000    Biso  1.000000 Al
   Al7        1.0     0.500000     0.500000     0.500000    Biso  1.000000 Al
   Al8        1.0     0.500000     -0.000000     -0.000000    Biso  1.000000 Al
   O1         1.0     0.875590     0.377629     0.603469    Biso  1.000000 O
   O2         1.0     0.124410     0.622371     0.396531    Biso  1.000000 O
   O3         1.0     0.124410     0.877629     0.896531    Biso  1.000000 O
   O4         1.0     0.875590     0.122371     0.103469    Biso  1.000000 O
   O5         1.0     0.325782     0.916400     0.865459    Biso  1.000000 O
   O6         1.0     0.674218     0.083600     0.134541    Biso  1.000000 O
   O7         1.0     0.674218     0.416400     0.634541    Biso  1.000000 O
   O8         1.0     0.325782     0.583600     0.365459    Biso  1.000000 O
   O9         1.0     0.844033     0.485895     0.484265    Biso  1.000000 O
   O10        1.0     0.155967     0.514105     0.515735    Biso  1.000000 O
   O11        1.0     0.155967     0.985895     0.015735    Biso  1.000000 O
   O12        1.0     0.844033     0.014105     0.984265    Biso  1.000000 O
   O13        1.0     0.165856     0.025421     0.867293    Biso  1.000000 O
   O14        1.0     0.834144     0.974579     0.132707    Biso  1.000000 O
   O15        1.0     0.834144     0.525421     0.632707    Biso  1.000000 O
   O16        1.0     0.165856     0.474579     0.367293    Biso  1.000000 O
   O17        1.0     0.649749     0.519224     0.527179    Biso  1.000000 O
   O18        1.0     0.350251     0.480776     0.472821    Biso  1.000000 O
   O19        1.0     0.350251     0.019224     0.972821    Biso  1.000000 O
   O20        1.0     0.649749     0.980776     0.027179    Biso  1.000000 O
   O21        1.0     0.025514     0.398629     0.542768    Biso  1.000000 O
   O22        1.0     0.974486     0.601371     0.457232    Biso  1.000000 O
   O23        1.0     0.974486     0.898629     0.957232    Biso  1.000000 O
   O24        1.0     0.025514     0.101371     0.042768    Biso  1.000000 O
   O25        1.0     0.290305     0.628989     0.509253    Biso  1.000000 O
   O26        1.0     0.709695     0.371011     0.490747    Biso  1.000000 O
   O27        1.0     0.709695     0.128989     0.990747    Biso  1.000000 O
   O28        1.0     0.290305     0.871011     0.009253    Biso  1.000000 O
   O29        1.0     0.994632     0.043028     0.901548    Biso  1.000000 O
   O30        1.0     0.005368     0.956972     0.098452    Biso  1.000000 O
   O31        1.0     0.005368     0.543028     0.598452    Biso  1.000000 O
   O32        1.0     0.994632     0.456972     0.401548    Biso  1.000000 O
   O33        1.0     0.477843     0.604419     0.530467    Biso  1.000000 O
   O34        1.0     0.522157     0.395581     0.469533    Biso  1.000000 O
   O35        1.0     0.522157     0.104419     0.969533    Biso  1.000000 O
   O36        1.0     0.477843     0.895581     0.030467    Biso  1.000000 O
   O37        1.0     0.505381     0.961233     0.897877    Biso  1.000000 O
   O38        1.0     0.494619     0.038767     0.102124    Biso  1.000000 O
   O39        1.0     0.494619     0.461233     0.602123    Biso  1.000000 O
   O40        1.0     0.505381     0.538767     0.397876    Biso  1.000000 O
   O41        1.0     0.721618     0.616749     0.428574    Biso  1.000000 O
   O42        1.0     0.278382     0.383251     0.571426    Biso  1.000000 O
   O43        1.0     0.278382     0.116749     0.071426    Biso  1.000000 O
   O44        1.0     0.721618     0.883251    -0.071426    Biso  1.000000 O
   H1         1.0     0.827149     0.450313     0.441630    Biso  1.000000 H
   H2         1.0     0.172851     0.549687     0.558370    Biso  1.000000 H
   H3         1.0     0.172851     0.950313     0.058370    Biso  1.000000 H
   H4         1.0     0.827149     0.049687     0.941630    Biso  1.000000 H
   H5         1.0     0.674219     0.567586     0.506859    Biso  1.000000 H
   H6         1.0     0.325781     0.432414     0.493141    Biso  1.000000 H
   H7         1.0     0.325781     0.067586    -0.006859    Biso  1.000000 H
   H8         1.0     0.674219     0.932414     0.006859    Biso  1.000000 H
   H9         1.0     0.590415     0.707341     0.606916    Biso  1.000000 H
   H10        1.0     0.409585     0.292659     0.393084    Biso  1.000000 H
   H11        1.0     0.409585     0.207341     0.893084    Biso  1.000000 H
   H12        1.0     0.590415     0.792659     0.106916    Biso  1.000000 H
   H13        1.0     0.193517     0.310369     0.594085    Biso  1.000000 H
   H14        1.0     0.806483     0.689631     0.405915    Biso  1.000000 H
   H15        1.0     0.806483     0.810369     0.905915    Biso  1.000000 H
   H16        1.0     0.193517     0.189631     0.094085    Biso  1.000000 H
   H17        1.0     0.912187     0.236160     0.690294    Biso  1.000000 H
   H18        1.0     0.087813     0.763840     0.309706    Biso  1.000000 H
   H19        1.0     0.087813     0.736160     0.809706    Biso  1.000000 H
   H20        1.0     0.912187     0.263840     0.190294    Biso  1.000000 H
   H21        1.0     0.249609     0.750650     0.618546    Biso  1.000000 H
   H22        1.0     0.750391     0.249350     0.381454    Biso  1.000000 H
   H23        1.0     0.750391     0.250650     0.881454    Biso  1.000000 H
   H24        1.0     0.249609     0.749350     0.118546    Biso  1.000000 H
   H25        1.0     0.296100     0.650836     0.245230    Biso  1.000000 H
   H26        1.0     0.703900     0.349164     0.754770    Biso  1.000000 H
   H27        1.0     0.703900     0.150836     0.254770    Biso  1.000000 H
   H28        1.0     0.296100     0.849164     0.745230    Biso  1.000000 H
   H29        1.0     0.547549     0.608303     0.279574    Biso  1.000000 H
   H30        1.0     0.452451     0.391697     0.720426    Biso  1.000000 H
   H31        1.0     0.452451     0.108303     0.220426    Biso  1.000000 H
   H32        1.0     0.547549     0.891697     0.779574    Biso  1.000000 H
   H33        1.0     0.807513     0.895559     0.242809    Biso  1.000000 H
   H34        1.0     0.192487     0.104441     0.757191    Biso  1.000000 H
   H35        1.0     0.192487     0.395559     0.257191    Biso  1.000000 H
   H36        1.0     0.807513     0.604441     0.742809    Biso  1.000000 H
   H37        1.0     0.047791     0.865423     0.208744    Biso  1.000000 H
   H38        1.0     0.952209     0.134577     0.791256    Biso  1.000000 H
   H39        1.0     0.952209     0.365423     0.291256    Biso  1.000000 H
   H40        1.0     0.047791     0.634577     0.708744    Biso  1.000000 H
   H41        1.0     0.775817     0.573637     0.438313    Biso  1.000000 H
   H42        1.0     0.224183     0.426363     0.561687    Biso  1.000000 H
   H43        1.0     0.224183     0.073637     0.061687    Biso  1.000000 H
   H44        1.0     0.775817     0.926363    -0.061687    Biso  1.000000 H
   H45        1.0     0.652632     0.594352     0.399836    Biso  1.000000 H
   H46        1.0     0.347368     0.405648     0.600164    Biso  1.000000 H
   H47        1.0     0.347368     0.094352     0.100164    Biso  1.000000 H
   H48        1.0     0.652632     0.905648     0.899836    Biso  1.000000 H
   N1         1.0     0.518794     0.730983     0.620266    Biso  1.000000 N
   N2         1.0     0.481206     0.269017     0.379734    Biso  1.000000 N
   N3         1.0     0.481206     0.230983     0.879734    Biso  1.000000 N
   N4         1.0     0.518794     0.769017     0.120266    Biso  1.000000 N
   N5         1.0     0.523350     0.785972     0.672406    Biso  1.000000 N
   N6         1.0     0.476650     0.214028     0.327594    Biso  1.000000 N
   N7         1.0     0.476650     0.285972     0.827594    Biso  1.000000 N
   N8         1.0     0.523350     0.714028     0.172406    Biso  1.000000 N
   N9         1.0     0.177087     0.215817     0.660015    Biso  1.000000 N
   N10        1.0     0.822913     0.784183     0.339985    Biso  1.000000 N
   N11        1.0     0.822913     0.715817     0.839985    Biso  1.000000 N
   N12        1.0     0.177087     0.284183     0.160015    Biso  1.000000 N
   N13        1.0     0.138012     0.276003     0.618254    Biso  1.000000 N
   N14        1.0     0.861988     0.723997     0.381746    Biso  1.000000 N
   N15        1.0     0.861988     0.776003     0.881746    Biso  1.000000 N
   N16        1.0     0.138012     0.223997     0.118254    Biso  1.000000 N
   C1         1.0    -0.005604     0.239314     0.672979    Biso  1.000000 C
   C2         1.0     0.005604     0.760686     0.327021    Biso  1.000000 C
   C3         1.0     0.005604     0.739314     0.827021    Biso  1.000000 C
   C4         1.0    -0.005604     0.260686     0.172979    Biso  1.000000 C
   C5         1.0     0.971691     0.361235     0.587188    Biso  1.000000 C
   C6         1.0     0.028309     0.638765     0.412812    Biso  1.000000 C
   C7         1.0     0.028309     0.861235     0.912812    Biso  1.000000 C
   C8         1.0     0.971691     0.138765     0.087188    Biso  1.000000 C
   C9         1.0     0.391233     0.642901     0.539213    Biso  1.000000 C
   C10        1.0     0.608767     0.357099     0.460787    Biso  1.000000 C
   C11        1.0     0.608767     0.142901     0.960787    Biso  1.000000 C
   C12        1.0     0.391233     0.857099     0.039213    Biso  1.000000 C
   C13        1.0     0.068047     0.055320     0.857990    Biso  1.000000 C
   C14        1.0     0.931953     0.944680     0.142010    Biso  1.000000 C
   C15        1.0     0.931953     0.555320     0.642010    Biso  1.000000 C
   C16        1.0     0.068047     0.444680     0.357990    Biso  1.000000 C
   C17        1.0     0.426443     0.925701     0.853623    Biso  1.000000 C
   C18        1.0     0.573557     0.074299     0.146377    Biso  1.000000 C
   C19        1.0     0.573557     0.425701     0.646377    Biso  1.000000 C
   C20        1.0     0.426443     0.574299     0.353623    Biso  1.000000 C
   C21        1.0     0.340799     0.753197     0.626974    Biso  1.000000 C
   C22        1.0     0.659201     0.246803     0.373026    Biso  1.000000 C
   C23        1.0     0.659201     0.253197     0.873026    Biso  1.000000 C
   C24        1.0     0.340799     0.746803     0.126974    Biso  1.000000 C
   C25        1.0     0.089855     0.191878     0.694321    Biso  1.000000 C
   C26        1.0     0.910145     0.808122     0.305679    Biso  1.000000 C
   C27        1.0     0.910145     0.691878     0.805679    Biso  1.000000 C
   C28        1.0     0.089855     0.308122     0.194321    Biso  1.000000 C
   C29        1.0     0.028799     0.293513     0.624356    Biso  1.000000 C
   C30        1.0     0.971201     0.706487     0.375644    Biso  1.000000 C
   C31        1.0     0.971201     0.793513     0.875644    Biso  1.000000 C
   C32        1.0     0.028799     0.206487     0.124356    Biso  1.000000 C
   C33        1.0     0.413781     0.799931     0.678119    Biso  1.000000 C
   C34        1.0     0.586219     0.200069     0.321881    Biso  1.000000 C
   C35        1.0     0.586219     0.299931     0.821881    Biso  1.000000 C
   C36        1.0     0.413781     0.700069     0.178119    Biso  1.000000 C
   C37        1.0     0.411736     0.708570     0.590838    Biso  1.000000 C
   C38        1.0     0.588264     0.291430     0.409162    Biso  1.000000 C
   C39        1.0     0.588264     0.208570     0.909162    Biso  1.000000 C
   C40        1.0     0.411736     0.791430     0.090838    Biso  1.000000 C
   C41        1.0     0.384149     0.651031     0.237033    Biso  1.000000 C
   C42        1.0     0.615851     0.348969     0.762967    Biso  1.000000 C
   C43        1.0     0.615851     0.151031     0.262967    Biso  1.000000 C
   C44        1.0     0.384149     0.848969     0.737033    Biso  1.000000 C
   C45        1.0     0.459097     0.610566     0.286137    Biso  1.000000 C
   C46        1.0     0.540903     0.389434     0.713863    Biso  1.000000 C
   C47        1.0     0.540903     0.110566     0.213863    Biso  1.000000 C
   C48        1.0     0.459097     0.889434     0.786137    Biso  1.000000 C
   C49        1.0     0.890680     0.868749     0.250386    Biso  1.000000 C
   C50        1.0     0.109320     0.131251     0.749614    Biso  1.000000 C
   C51        1.0     0.109320     0.368749     0.249614    Biso  1.000000 C
   C52        1.0     0.890680     0.631251     0.750386    Biso  1.000000 C
   C53        1.0     0.964119     0.890665     0.204538    Biso  1.000000 C
   C54        1.0     0.035881     0.109335     0.795462    Biso  1.000000 C
   C55        1.0     0.035881     0.390665     0.295462    Biso  1.000000 C
   C56        1.0     0.964119     0.609335     0.704538    Biso  1.000000 C
