# Supplementary material for: MOF Linker Extension Strategy for Enhanced Atmospheric Water Harvesting
Source: ACS Cent Sci. 2023 Mar 6;9(3):551–7. doi: 10.1021/acscentsci.3c00018 (PMC10037441; doi:10.1021/acscentsci.3c00018)
Supplement: Supplementary file 2 — oc3c00018_si_002.zip [file oc3c00018_si_002.zip › Supporting Data/GEMC_framework_structures/Coords_opt_4H2O_contrain_expt_cell/ZUS(n)-cis,trans_E4D4.cif]

#======================================================================
# CRYSTAL DATA
#----------------------------------------------------------------------
data_VESTA_phase_1

_chemical_name_common                  'OS-OI-IX                              '
_cell_length_a                         12.030000
_cell_length_b                         17.396999
_cell_length_c                         17.705999
_cell_angle_alpha                      90.000000
_cell_angle_beta                       99.330002
_cell_angle_gamma                      90.000000
_cell_volume                           3656.594232
_space_group_name_H-M_alt              'P 1'
_space_group_IT_number                 1

loop_
_space_group_symop_operation_xyz
   'x, y, z'

loop_
   _atom_site_label
   _atom_site_occupancy
   _atom_site_fract_x
   _atom_site_fract_y
   _atom_site_fract_z
   _atom_site_adp_type
   _atom_site_B_iso_or_equiv
   _atom_site_type_symbol
   Al1        1.0     0.759061     0.430381     0.534301    Biso  1.000000 Al
   Al2        1.0     0.240939     0.569619     0.465699    Biso  1.000000 Al
   Al3        1.0     0.240939     0.930381     0.965699    Biso  1.000000 Al
   Al4        1.0     0.759061     0.069619     0.034301    Biso  1.000000 Al
   Al5        1.0     0.000000     0.500000     0.500000    Biso  1.000000 Al
   Al6        1.0     0.000000     0.000000     -0.000000    Biso  1.000000 Al
   Al7        1.0     0.500000     0.500000     0.500000    Biso  1.000000 Al
   Al8        1.0     0.500000     0.000000     -0.000000    Biso  1.000000 Al
   O1         1.0     0.862203     0.349342     0.563253    Biso  1.000000 O
   O2         1.0     0.137797     0.650658     0.436747    Biso  1.000000 O
   O3         1.0     0.137797     0.849342     0.936747    Biso  1.000000 O
   O4         1.0     0.862203     0.150658     0.063253    Biso  1.000000 O
   O5         1.0     0.327335     0.886735     0.898750    Biso  1.000000 O
   O6         1.0     0.672665     0.113265     0.101250    Biso  1.000000 O
   O7         1.0     0.672665     0.386735     0.601250    Biso  1.000000 O
   O8         1.0     0.327335     0.613265     0.398750    Biso  1.000000 O
   O9         1.0     0.848064     0.474360     0.469401    Biso  1.000000 O
   O10        1.0     0.151936     0.525640     0.530599    Biso  1.000000 O
   O11        1.0     0.151936     0.974360     0.030599    Biso  1.000000 O
   O12        1.0     0.848064     0.025640     0.969401    Biso  1.000000 O
   O13        1.0     0.175844     0.992131     0.878729    Biso  1.000000 O
   O14        1.0     0.824156     0.007869     0.121271    Biso  1.000000 O
   O15        1.0     0.824156     0.492131     0.621271    Biso  1.000000 O
   O16        1.0     0.175844     0.507869     0.378729    Biso  1.000000 O
   O17        1.0     0.653700     0.508875     0.507327    Biso  1.000000 O
   O18        1.0     0.346300     0.491125     0.492673    Biso  1.000000 O
   O19        1.0     0.346300     0.008875     0.992673    Biso  1.000000 O
   O20        1.0     0.653700     0.991125     0.007327    Biso  1.000000 O
   O21        1.0     0.030945     0.404707     0.555675    Biso  1.000000 O
   O22        1.0     0.969055     0.595293     0.444325    Biso  1.000000 O
   O23        1.0     0.969055     0.904707     0.944325    Biso  1.000000 O
   O24        1.0     0.030945     0.095293     0.055675    Biso  1.000000 O
   O25        1.0     0.317692     0.635982     0.549039    Biso  1.000000 O
   O26        1.0     0.682308     0.364018     0.450961    Biso  1.000000 O
   O27        1.0     0.682308     0.135982     0.950961    Biso  1.000000 O
   O28        1.0     0.317692     0.864018     0.049039    Biso  1.000000 O
   O29        1.0     0.024446     0.052931     0.910222    Biso  1.000000 O
   O30        1.0     0.975554     0.947069     0.089778    Biso  1.000000 O
   O31        1.0     0.975554     0.552931     0.589778    Biso  1.000000 O
   O32        1.0     0.024446     0.447069     0.410222    Biso  1.000000 O
   O33        1.0     0.498532     0.600229     0.544355    Biso  1.000000 O
   O34        1.0     0.501468     0.399771     0.455645    Biso  1.000000 O
   O35        1.0     0.501468     0.100229     0.955645    Biso  1.000000 O
   O36        1.0     0.498532     0.899771     0.044355    Biso  1.000000 O
   O37        1.0     0.485989     0.956001     0.897538    Biso  1.000000 O
   O38        1.0     0.514011     0.043999     0.102462    Biso  1.000000 O
   O39        1.0     0.514011     0.456001     0.602462    Biso  1.000000 O
   O40        1.0     0.485989     0.543999     0.397538    Biso  1.000000 O
   O41        1.0     0.686077     0.699585     0.868982    Biso  1.000000 O
   O42        1.0     0.313923     0.300415     0.131018    Biso  1.000000 O
   O43        1.0     0.313923     0.199585     0.631018    Biso  1.000000 O
   O44        1.0     0.686077     0.800415     0.368982    Biso  1.000000 O
   H1         1.0     0.840190     0.449597     0.419826    Biso  1.000000 H
   H2         1.0     0.159810     0.550403     0.580174    Biso  1.000000 H
   H3         1.0     0.159810     0.949597     0.080174    Biso  1.000000 H
   H4         1.0     0.840190     0.050403     0.919826    Biso  1.000000 H
   H5         1.0     0.680007     0.543810     0.471599    Biso  1.000000 H
   H6         1.0     0.319993     0.456190     0.528401    Biso  1.000000 H
   H7         1.0     0.319993     0.043810     0.028401    Biso  1.000000 H
   H8         1.0     0.680007     0.956190     0.971599    Biso  1.000000 H
   H9         1.0     0.634196     0.646788     0.659235    Biso  1.000000 H
   H10        1.0     0.365804     0.353212     0.340765    Biso  1.000000 H
   H11        1.0     0.365804     0.146788     0.840765    Biso  1.000000 H
   H12        1.0     0.634196     0.853212     0.159235    Biso  1.000000 H
   H13        1.0     0.194793     0.168387     0.668835    Biso  1.000000 H
   H14        1.0     0.805207     0.831613     0.331165    Biso  1.000000 H
   H15        1.0     0.805207     0.668387     0.831165    Biso  1.000000 H
   H16        1.0     0.194793     0.331613     0.168835    Biso  1.000000 H
   H17        1.0     0.918945     0.145305     0.788895    Biso  1.000000 H
   H18        1.0     0.081055     0.854695     0.211105    Biso  1.000000 H
   H19        1.0     0.081055     0.645305     0.711105    Biso  1.000000 H
   H20        1.0     0.918945     0.354695     0.288895    Biso  1.000000 H
   H21        1.0     0.339988     0.782317     0.642602    Biso  1.000000 H
   H22        1.0     0.660012     0.217683     0.357398    Biso  1.000000 H
   H23        1.0     0.660012     0.282317     0.857398    Biso  1.000000 H
   H24        1.0     0.339988     0.717683     0.142602    Biso  1.000000 H
   H25        1.0     0.879374     0.716513     0.384714    Biso  1.000000 H
   H26        1.0     0.120626     0.283487     0.615286    Biso  1.000000 H
   H27        1.0     0.120626     0.216513     0.115286    Biso  1.000000 H
   H28        1.0     0.879374     0.783487     0.884714    Biso  1.000000 H
   H29        1.0     0.110635     0.754752     0.340178    Biso  1.000000 H
   H30        1.0     0.889365     0.245248     0.659822    Biso  1.000000 H
   H31        1.0     0.889365     0.254752     0.159822    Biso  1.000000 H
   H32        1.0     0.110635     0.745248     0.840178    Biso  1.000000 H
   H33        1.0     0.334400     0.653007     0.267601    Biso  1.000000 H
   H34        1.0     0.665600     0.346993     0.732399    Biso  1.000000 H
   H35        1.0     0.665600     0.153007     0.232399    Biso  1.000000 H
   H36        1.0     0.334400     0.846993     0.767601    Biso  1.000000 H
   H37        1.0     0.592584     0.633885     0.303810    Biso  1.000000 H
   H38        1.0     0.407416     0.366115     0.696190    Biso  1.000000 H
   H39        1.0     0.407416     0.133885     0.196190    Biso  1.000000 H
   H40        1.0     0.592584     0.866115     0.803810    Biso  1.000000 H
   H41        1.0     0.667522     0.735204     0.907058    Biso  1.000000 H
   H42        1.0     0.332478     0.264796     0.092942    Biso  1.000000 H
   H43        1.0     0.332478     0.235204     0.592942    Biso  1.000000 H
   H44        1.0     0.667522     0.764796     0.407058    Biso  1.000000 H
   H45        1.0     0.653734     0.721097     0.818281    Biso  1.000000 H
   H46        1.0     0.346266     0.278903     0.181719    Biso  1.000000 H
   H47        1.0     0.346266     0.221097     0.681719    Biso  1.000000 H
   H48        1.0     0.653734     0.778903     0.318281    Biso  1.000000 H
   N1         1.0     0.578349     0.689812     0.665023    Biso  1.000000 N
   N2         1.0     0.421651     0.310188     0.334977    Biso  1.000000 N
   N3         1.0     0.421651     0.189812     0.834977    Biso  1.000000 N
   N4         1.0     0.578349     0.810188     0.165023    Biso  1.000000 N
   N5         1.0     0.605967     0.744407     0.717604    Biso  1.000000 N
   N6         1.0     0.394033     0.255593     0.282396    Biso  1.000000 N
   N7         1.0     0.394033     0.244407     0.782396    Biso  1.000000 N
   N8         1.0     0.605967     0.755593     0.217604    Biso  1.000000 N
   N9         1.0     0.177989     0.101108     0.761174    Biso  1.000000 N
   N10        1.0     0.822011     0.898892     0.238826    Biso  1.000000 N
   N11        1.0     0.822011     0.601108     0.738826    Biso  1.000000 N
   N12        1.0     0.177989     0.398892     0.261174    Biso  1.000000 N
   N13        1.0     0.141647     0.152060     0.706446    Biso  1.000000 N
   N14        1.0     0.858353     0.847940     0.293554    Biso  1.000000 N
   N15        1.0     0.858353     0.652060     0.793554    Biso  1.000000 N
   N16        1.0     0.141647     0.347940     0.206446    Biso  1.000000 N
   C1         1.0    -0.000906     0.139356     0.769084    Biso  1.000000 C
   C2         1.0     0.000906     0.860644     0.230916    Biso  1.000000 C
   C3         1.0     0.000906     0.639356     0.730916    Biso  1.000000 C
   C4         1.0    -0.000906     0.360644     0.269084    Biso  1.000000 C
   C5         1.0     0.969553     0.350677     0.574767    Biso  1.000000 C
   C6         1.0     0.030447     0.649323     0.425233    Biso  1.000000 C
   C7         1.0     0.030447     0.850677     0.925233    Biso  1.000000 C
   C8         1.0     0.969553     0.149323     0.074767    Biso  1.000000 C
   C9         1.0     0.423517     0.640134     0.569058    Biso  1.000000 C
   C10        1.0     0.576483     0.359866     0.430942    Biso  1.000000 C
   C11        1.0     0.576483     0.140134     0.930942    Biso  1.000000 C
   C12        1.0     0.423517     0.859866     0.069058    Biso  1.000000 C
   C13        1.0     0.098802     0.041974     0.867487    Biso  1.000000 C
   C14        1.0     0.901198     0.958026     0.132513    Biso  1.000000 C
   C15        1.0     0.901198     0.541974     0.632513    Biso  1.000000 C
   C16        1.0     0.098802     0.458026     0.367487    Biso  1.000000 C
   C17        1.0     0.410249     0.908950     0.868166    Biso  1.000000 C
   C18        1.0     0.589751     0.091050     0.131834    Biso  1.000000 C
   C19        1.0     0.589751     0.408950     0.631834    Biso  1.000000 C
   C20        1.0     0.410249     0.591050     0.368166    Biso  1.000000 C
   C21        1.0     0.424527     0.760079     0.659118    Biso  1.000000 C
   C22        1.0     0.575473     0.239921     0.340882    Biso  1.000000 C
   C23        1.0     0.575473     0.260079     0.840882    Biso  1.000000 C
   C24        1.0     0.424527     0.739921     0.159118    Biso  1.000000 C
   C25        1.0     0.091009     0.092852     0.800254    Biso  1.000000 C
   C26        1.0     0.908991     0.907148     0.199746    Biso  1.000000 C
   C27        1.0     0.908991     0.592852     0.699746    Biso  1.000000 C
   C28        1.0     0.091009     0.407148     0.300254    Biso  1.000000 C
   C29        1.0     0.034423     0.177825     0.708087    Biso  1.000000 C
   C30        1.0     0.965577     0.822175     0.291913    Biso  1.000000 C
   C31        1.0     0.965577     0.677825     0.791913    Biso  1.000000 C
   C32        1.0     0.034423     0.322175     0.208087    Biso  1.000000 C
   C33        1.0     0.512524     0.788538     0.714754    Biso  1.000000 C
   C34        1.0     0.487476     0.211462     0.285246    Biso  1.000000 C
   C35        1.0     0.487476     0.288538     0.785246    Biso  1.000000 C
   C36        1.0     0.512524     0.711462     0.214754    Biso  1.000000 C
   C37        1.0     0.469742     0.696337     0.628302    Biso  1.000000 C
   C38        1.0     0.530258     0.303663     0.371698    Biso  1.000000 C
   C39        1.0     0.530258     0.196337     0.871698    Biso  1.000000 C
   C40        1.0     0.469742     0.803663     0.128302    Biso  1.000000 C
   C41        1.0     0.020780     0.762844     0.340982    Biso  1.000000 C
   C42        1.0     0.979220     0.237156     0.659018    Biso  1.000000 C
   C43        1.0     0.979220     0.262844     0.159018    Biso  1.000000 C
   C44        1.0     0.020780     0.737156     0.840982    Biso  1.000000 C
   C45        1.0     0.969737     0.714241     0.383879    Biso  1.000000 C
   C46        1.0     0.030263     0.285759     0.616121    Biso  1.000000 C
   C47        1.0     0.030263     0.214241     0.116121    Biso  1.000000 C
   C48        1.0     0.969737     0.785759     0.883879    Biso  1.000000 C
   C49        1.0     0.511341     0.653114     0.272795    Biso  1.000000 C
   C50        1.0     0.488659     0.346886     0.727205    Biso  1.000000 C
   C51        1.0     0.488659     0.153114     0.227205    Biso  1.000000 C
   C52        1.0     0.511341     0.846886     0.772795    Biso  1.000000 C
   C53        1.0     0.415309     0.630471     0.295398    Biso  1.000000 C
   C54        1.0     0.584691     0.369529     0.704602    Biso  1.000000 C
   C55        1.0     0.584691     0.130471     0.204602    Biso  1.000000 C
   C56        1.0     0.415309     0.869529     0.795398    Biso  1.000000 C
