# Supplementary material for: MOF Linker Extension Strategy for Enhanced Atmospheric Water Harvesting
Source: ACS Cent Sci. 2023 Mar 6;9(3):551–7. doi: 10.1021/acscentsci.3c00018 (PMC10037441; doi:10.1021/acscentsci.3c00018)
Supplement: Supplementary file 2 — oc3c00018_si_002.zip [file oc3c00018_si_002.zip › Supporting Data/Primary water binding sites/ZUS(w)-trans,trans_MOF-LA2-1/2water/2water.cif]

#======================================================================
# CRYSTAL DATA
#----------------------------------------------------------------------
data_VESTA_phase_1

_chemical_name_common                  'OS_NI_II                              '
_cell_length_a                         11.995598
_cell_length_b                         17.386421
_cell_length_c                         17.669628
_cell_angle_alpha                      90.000000
_cell_angle_beta                       99.763939
_cell_angle_gamma                      90.000000
_cell_volume                           3631.806219
_space_group_name_H-M_alt              'P 1'
_space_group_IT_number                 1

loop_
_space_group_symop_operation_xyz
   'x, y, z'

loop_
   _atom_site_label
   _atom_site_occupancy
   _atom_site_fract_x
   _atom_site_fract_y
   _atom_site_fract_z
   _atom_site_adp_type
   _atom_site_B_iso_or_equiv
   _atom_site_type_symbol
   Al1        1.0     0.764306     0.460668     0.568418    Biso  1.000000 Al
   Al2        1.0     0.235694     0.539332     0.431582    Biso  1.000000 Al
   Al3        1.0     0.235694     0.960668     0.931582    Biso  1.000000 Al
   Al4        1.0     0.764306     0.039332     0.068418    Biso  1.000000 Al
   Al5        1.0     -0.000000     0.500000     0.500000    Biso  1.000000 Al
   Al6        1.0     -0.000000     0.000000     -0.000000    Biso  1.000000 Al
   Al7        1.0     0.500000     0.500000     0.500000    Biso  1.000000 Al
   Al8        1.0     0.500000     0.000000     -0.000000    Biso  1.000000 Al
   O1         1.0     0.877177     0.385146     0.606373    Biso  1.000000 O
   O2         1.0     0.122823     0.614854     0.393627    Biso  1.000000 O
   O3         1.0     0.122823     0.885146     0.893627    Biso  1.000000 O
   O4         1.0     0.877177     0.114854     0.106373    Biso  1.000000 O
   O5         1.0     0.316234     0.919504     0.855296    Biso  1.000000 O
   O6         1.0     0.683766     0.080496     0.144704    Biso  1.000000 O
   O7         1.0     0.683766     0.419504     0.644704    Biso  1.000000 O
   O8         1.0     0.316234     0.580496     0.355296    Biso  1.000000 O
   O9         1.0     0.842295     0.497056     0.489187    Biso  1.000000 O
   O10        1.0     0.157705     0.502944     0.510813    Biso  1.000000 O
   O11        1.0     0.157705     0.997056     0.010813    Biso  1.000000 O
   O12        1.0     0.842295     0.002944     0.989187    Biso  1.000000 O
   O13        1.0     0.155522     0.031320     0.861385    Biso  1.000000 O
   O14        1.0     0.844478     0.968680     0.138615    Biso  1.000000 O
   O15        1.0     0.844478     0.531320     0.638615    Biso  1.000000 O
   O16        1.0     0.155522     0.468680     0.361385    Biso  1.000000 O
   O17        1.0     0.647718     0.528728     0.538011    Biso  1.000000 O
   O18        1.0     0.352282     0.471272     0.461989    Biso  1.000000 O
   O19        1.0     0.352282     0.028728     0.961989    Biso  1.000000 O
   O20        1.0     0.647718     0.971272     0.038011    Biso  1.000000 O
   O21        1.0     0.014412     0.393976     0.532736    Biso  1.000000 O
   O22        1.0     0.985588     0.606024     0.467264    Biso  1.000000 O
   O23        1.0     0.985588     0.893976     0.967264    Biso  1.000000 O
   O24        1.0     0.014412     0.106024     0.032736    Biso  1.000000 O
   O25        1.0     0.293966     0.620661     0.501821    Biso  1.000000 O
   O26        1.0     0.706034     0.379339     0.498179    Biso  1.000000 O
   O27        1.0     0.706034     0.120661     0.998179    Biso  1.000000 O
   O28        1.0     0.293966     0.879339     0.001821    Biso  1.000000 O
   O29        1.0     0.983056     0.036015     0.897104    Biso  1.000000 O
   O30        1.0     0.016944     0.963985     0.102896    Biso  1.000000 O
   O31        1.0     0.016944     0.536015     0.602896    Biso  1.000000 O
   O32        1.0     0.983056     0.463985     0.397104    Biso  1.000000 O
   O33        1.0     0.452900     0.571146     0.571914    Biso  1.000000 O
   O34        1.0     0.547100     0.428854     0.428086    Biso  1.000000 O
   O35        1.0     0.547100     0.071146     0.928086    Biso  1.000000 O
   O36        1.0     0.452900     0.928854     0.071914    Biso  1.000000 O
   O37        1.0     0.493389     0.920914     0.925233    Biso  1.000000 O
   O38        1.0     0.506611     0.079086     0.074767    Biso  1.000000 O
   O39        1.0     0.506611     0.420914     0.574767    Biso  1.000000 O
   O40        1.0     0.493389     0.579086     0.425233    Biso  1.000000 O
   O41        1.0     0.737215     0.658042     0.466007    Biso  1.000000 O
   O42        1.0     0.262785     0.341958     0.533993    Biso  1.000000 O
   O43        1.0     0.262785     0.158042     0.033993    Biso  1.000000 O
   O44        1.0     0.737215     0.841958     0.966007    Biso  1.000000 O
   O45        1.0     0.668781     0.608751     0.847865    Biso  1.000000 O
   O46        1.0     0.331219     0.391249     0.152135    Biso  1.000000 O
   O47        1.0     0.331219     0.108751     0.652135    Biso  1.000000 O
   O48        1.0     0.668781     0.891249     0.347865    Biso  1.000000 O
   H1         1.0     0.815187     0.470039     0.441604    Biso  1.000000 H
   H2         1.0     0.184813     0.529961     0.558396    Biso  1.000000 H
   H3         1.0     0.184813     0.970039     0.058396    Biso  1.000000 H
   H4         1.0     0.815187     0.029961     0.941604    Biso  1.000000 H
   H5         1.0     0.669065     0.580517     0.524359    Biso  1.000000 H
   H6         1.0     0.330935     0.419483     0.475641    Biso  1.000000 H
   H7         1.0     0.330935     0.080517     0.975641    Biso  1.000000 H
   H8         1.0     0.669065     0.919483     0.024359    Biso  1.000000 H
   H9         1.0     0.605606     0.692320     0.811632    Biso  1.000000 H
   H10        1.0     0.394394     0.307680     0.188368    Biso  1.000000 H
   H11        1.0     0.394394     0.192320     0.688368    Biso  1.000000 H
   H12        1.0     0.605606     0.807680     0.311632    Biso  1.000000 H
   H13        1.0     0.159529     0.282297     0.559900    Biso  1.000000 H
   H14        1.0     0.840470     0.717703     0.440100    Biso  1.000000 H
   H15        1.0     0.840470     0.782297     0.940100    Biso  1.000000 H
   H16        1.0     0.159529     0.217703     0.059900    Biso  1.000000 H
   H17        1.0     0.902074     0.248299     0.694092    Biso  1.000000 H
   H18        1.0     0.097926     0.751701     0.305908    Biso  1.000000 H
   H19        1.0     0.097926     0.748299     0.805908    Biso  1.000000 H
   H20        1.0     0.902074     0.251701     0.194092    Biso  1.000000 H
   H21        1.0     0.317313     0.824560     0.720808    Biso  1.000000 H
   H22        1.0     0.682687     0.175440     0.279192    Biso  1.000000 H
   H23        1.0     0.682687     0.324560     0.779192    Biso  1.000000 H
   H24        1.0     0.317313     0.675440     0.220808    Biso  1.000000 H
   H25        1.0     0.071818     0.869546     0.212571    Biso  1.000000 H
   H26        1.0     0.928182     0.130454     0.787429    Biso  1.000000 H
   H27        1.0     0.928182     0.369546     0.287429    Biso  1.000000 H
   H28        1.0     0.071818     0.630454     0.712571    Biso  1.000000 H
   H29        1.0     0.839602     0.906003     0.256231    Biso  1.000000 H
   H30        1.0     0.160398     0.093997     0.743769    Biso  1.000000 H
   H31        1.0     0.160398     0.406003     0.243769    Biso  1.000000 H
   H32        1.0     0.839602     0.593997     0.756231    Biso  1.000000 H
   H33        1.0     0.519320     0.858169     0.184436    Biso  1.000000 H
   H34        1.0     0.480680     0.141831     0.815564    Biso  1.000000 H
   H35        1.0     0.480680     0.358169     0.315564    Biso  1.000000 H
   H36        1.0     0.519320     0.641831     0.684436    Biso  1.000000 H
   H37        1.0     0.302033     0.777095     0.105244    Biso  1.000000 H
   H38        1.0     0.697967     0.222905     0.894756    Biso  1.000000 H
   H39        1.0     0.697967     0.277095     0.394756    Biso  1.000000 H
   H40        1.0     0.302033     0.722905     0.605244    Biso  1.000000 H
   H41        1.0     0.771677     0.609159     0.454784    Biso  1.000000 H
   H42        1.0     0.228323     0.390841     0.545216    Biso  1.000000 H
   H43        1.0     0.228323     0.109159     0.045216    Biso  1.000000 H
   H44        1.0     0.771677     0.890841     0.954784    Biso  1.000000 H
   H45        1.0     0.669322     0.666644     0.426002    Biso  1.000000 H
   H46        1.0     0.330678     0.333356     0.573998    Biso  1.000000 H
   H47        1.0     0.330678     0.166644     0.073998    Biso  1.000000 H
   H48        1.0     0.669322     0.833356     0.926002    Biso  1.000000 H
   H49        1.0     0.745612     0.632589     0.860927    Biso  1.000000 H
   H50        1.0     0.254388     0.367411     0.139073    Biso  1.000000 H
   H51        1.0     0.254388     0.132589     0.639073    Biso  1.000000 H
   H52        1.0     0.745612     0.867411     0.360927    Biso  1.000000 H
   H53        1.0     0.676691     0.564306     0.816099    Biso  1.000000 H
   H54        1.0     0.323309     0.435694     0.183901    Biso  1.000000 H
   H55        1.0     0.323309     0.064306     0.683901    Biso  1.000000 H
   H56        1.0     0.676691     0.935694     0.316099    Biso  1.000000 H
   N1         1.0     0.552094     0.739747     0.798205    Biso  1.000000 N
   N2         1.0     0.447906     0.260253     0.201795    Biso  1.000000 N
   N3         1.0     0.447906     0.239747     0.701795    Biso  1.000000 N
   N4         1.0     0.552094     0.760253     0.298205    Biso  1.000000 N
   N5         1.0     0.549388     0.795534     0.849312    Biso  1.000000 N
   N6         1.0     0.450612     0.204466     0.150688    Biso  1.000000 N
   N7         1.0     0.450612     0.295534     0.650688    Biso  1.000000 N
   N8         1.0     0.549388     0.704466     0.349312    Biso  1.000000 N
   N9         1.0     0.136478     0.192806     0.632934    Biso  1.000000 N
   N10        1.0     0.863522     0.807194     0.367066    Biso  1.000000 N
   N11        1.0     0.863522     0.692806     0.867066    Biso  1.000000 N
   N12        1.0     0.136478     0.307194     0.132934    Biso  1.000000 N
   N13        1.0     0.104441     0.255599     0.592103    Biso  1.000000 N
   N14        1.0     0.895559     0.744401     0.407897    Biso  1.000000 N
   N15        1.0     0.895559     0.755599     0.907897    Biso  1.000000 N
   N16        1.0     0.104441     0.244401     0.092103    Biso  1.000000 N
   C1         1.0     0.974733     0.239333     0.666183    Biso  1.000000 C
   C2         1.0     0.025267     0.760667     0.333817    Biso  1.000000 C
   C3         1.0     0.025267     0.739333     0.833817    Biso  1.000000 C
   C4         1.0     0.974733     0.260667     0.166183    Biso  1.000000 C
   C5         1.0     0.962276     0.360548     0.580449    Biso  1.000000 C
   C6         1.0     0.037724     0.639452     0.419551    Biso  1.000000 C
   C7         1.0     0.037724     0.860548     0.919551    Biso  1.000000 C
   C8         1.0     0.962276     0.139452     0.080449    Biso  1.000000 C
   C9         1.0     0.373724     0.620315     0.559913    Biso  1.000000 C
   C10        1.0     0.626276     0.379685     0.440087    Biso  1.000000 C
   C11        1.0     0.626276     0.120315     0.940087    Biso  1.000000 C
   C12        1.0     0.373724     0.879685     0.059913    Biso  1.000000 C
   C13        1.0     0.053217     0.053722     0.852894    Biso  1.000000 C
   C14        1.0     0.946783     0.946278     0.147106    Biso  1.000000 C
   C15        1.0     0.946783     0.553722     0.647106    Biso  1.000000 C
   C16        1.0     0.053217     0.446278     0.352894    Biso  1.000000 C
   C17        1.0     0.418656     0.897556     0.870567    Biso  1.000000 C
   C18        1.0     0.581344     0.102444     0.129433    Biso  1.000000 C
   C19        1.0     0.581344     0.397556     0.629433    Biso  1.000000 C
   C20        1.0     0.418656     0.602444     0.370567    Biso  1.000000 C
   C21        1.0     0.396000     0.804361     0.754156    Biso  1.000000 C
   C22        1.0     0.604000     0.195639     0.245844    Biso  1.000000 C
   C23        1.0     0.604000     0.304361     0.745844    Biso  1.000000 C
   C24        1.0     0.396000     0.695639     0.254156    Biso  1.000000 C
   C25        1.0     0.058273     0.181534     0.679262    Biso  1.000000 C
   C26        1.0     0.941727     0.818466     0.320738    Biso  1.000000 C
   C27        1.0     0.941727     0.681534     0.820738    Biso  1.000000 C
   C28        1.0     0.058273     0.318466     0.179262    Biso  1.000000 C
   C29        1.0     0.008285     0.286462     0.610964    Biso  1.000000 C
   C30        1.0     0.991715     0.713538     0.389036    Biso  1.000000 C
   C31        1.0     0.991715     0.786462     0.889036    Biso  1.000000 C
   C32        1.0     0.008285     0.213538     0.110964    Biso  1.000000 C
   C33        1.0     0.453807     0.835632     0.822891    Biso  1.000000 C
   C34        1.0     0.546193     0.164368     0.177109    Biso  1.000000 C
   C35        1.0     0.546193     0.335632     0.677109    Biso  1.000000 C
   C36        1.0     0.453807     0.664368     0.322891    Biso  1.000000 C
   C37        1.0     0.461972     0.741805     0.739170    Biso  1.000000 C
   C38        1.0     0.538028     0.258195     0.260830    Biso  1.000000 C
   C39        1.0     0.538028     0.241805     0.760830    Biso  1.000000 C
   C40        1.0     0.461972     0.758195     0.239170    Biso  1.000000 C
   C41        1.0     0.921232     0.876781     0.262553    Biso  1.000000 C
   C42        1.0     0.078768     0.123219     0.737447    Biso  1.000000 C
   C43        1.0     0.078768     0.376781     0.237447    Biso  1.000000 C
   C44        1.0     0.921232     0.623219     0.762553    Biso  1.000000 C
   C45        1.0     0.988181     0.894493     0.211195    Biso  1.000000 C
   C46        1.0     0.011819     0.105507     0.788805    Biso  1.000000 C
   C47        1.0     0.011819     0.394493     0.288805    Biso  1.000000 C
   C48        1.0     0.988181     0.605507     0.711195    Biso  1.000000 C
   C49        1.0     0.452941     0.814437     0.179202    Biso  1.000000 C
   C50        1.0     0.547059     0.185563     0.820798    Biso  1.000000 C
   C51        1.0     0.547059     0.314437     0.320798    Biso  1.000000 C
   C52        1.0     0.452941     0.685563     0.679202    Biso  1.000000 C
   C53        1.0     0.371365     0.818248     0.116735    Biso  1.000000 C
   C54        1.0     0.628635     0.181752     0.883265    Biso  1.000000 C
   C55        1.0     0.628635     0.318248     0.383265    Biso  1.000000 C
   C56        1.0     0.371365     0.681752     0.616735    Biso  1.000000 C
