# Supplementary material for: MOF Linker Extension Strategy for Enhanced Atmospheric Water Harvesting
Source: ACS Cent Sci. 2023 Mar 6;9(3):551–7. doi: 10.1021/acscentsci.3c00018 (PMC10037441; doi:10.1021/acscentsci.3c00018)
Supplement: Supplementary file 2 — oc3c00018_si_002.zip [file oc3c00018_si_002.zip › Supporting Data/Primary water binding sites/ZUS(w)-trans,trans_MOF-LA2-1/0water/0water.cif]

#======================================================================
# CRYSTAL DATA
#----------------------------------------------------------------------
data_VESTA_phase_1

_chemical_name_common                  'OS_NI_II                              '
_cell_length_a                         11.882445
_cell_length_b                         17.315693
_cell_length_c                         17.965506
_cell_angle_alpha                      90.000000
_cell_angle_beta                       99.677475
_cell_angle_gamma                      90.000000
_cell_volume                           3643.850739
_space_group_name_H-M_alt              'P 1'
_space_group_IT_number                 1

loop_
_space_group_symop_operation_xyz
   'x, y, z'

loop_
   _atom_site_label
   _atom_site_occupancy
   _atom_site_fract_x
   _atom_site_fract_y
   _atom_site_fract_z
   _atom_site_adp_type
   _atom_site_B_iso_or_equiv
   _atom_site_type_symbol
   Al1        1.0     0.763863     0.446908     0.563968    Biso  1.000000 Al
   Al2        1.0     0.236137     0.553092     0.436032    Biso  1.000000 Al
   Al3        1.0     0.236137     0.946908     0.936032    Biso  1.000000 Al
   Al4        1.0     0.763863     0.053092     0.063968    Biso  1.000000 Al
   Al5        1.0     -0.000000     0.500000     0.500000    Biso  1.000000 Al
   Al6        1.0     -0.000000     -0.000000     -0.000000    Biso  1.000000 Al
   Al7        1.0     0.500000     0.500000     0.500000    Biso  1.000000 Al
   Al8        1.0     0.500000     -0.000000     -0.000000    Biso  1.000000 Al
   O1         1.0     0.877221     0.369824     0.598422    Biso  1.000000 O
   O2         1.0     0.122779     0.630176     0.401578    Biso  1.000000 O
   O3         1.0     0.122779     0.869824     0.901578    Biso  1.000000 O
   O4         1.0     0.877221     0.130176     0.098422    Biso  1.000000 O
   O5         1.0     0.321032     0.905942     0.864069    Biso  1.000000 O
   O6         1.0     0.678968     0.094058     0.135931    Biso  1.000000 O
   O7         1.0     0.678968     0.405942     0.635931    Biso  1.000000 O
   O8         1.0     0.321032     0.594058     0.364069    Biso  1.000000 O
   O9         1.0     0.844893     0.484413     0.489701    Biso  1.000000 O
   O10        1.0     0.155107     0.515587     0.510299    Biso  1.000000 O
   O11        1.0     0.155107     0.984413     0.010299    Biso  1.000000 O
   O12        1.0     0.844893     0.015587     0.989701    Biso  1.000000 O
   O13        1.0     0.157578     0.015328     0.862241    Biso  1.000000 O
   O14        1.0     0.842422     0.984672     0.137759    Biso  1.000000 O
   O15        1.0     0.842422     0.515328     0.637759    Biso  1.000000 O
   O16        1.0     0.157578     0.484672     0.362241    Biso  1.000000 O
   O17        1.0     0.652652     0.521444     0.534405    Biso  1.000000 O
   O18        1.0     0.347348     0.478556     0.465595    Biso  1.000000 O
   O19        1.0     0.347348     0.021444     0.965595    Biso  1.000000 O
   O20        1.0     0.652652     0.978556     0.034405    Biso  1.000000 O
   O21        1.0     0.033689     0.398019     0.545298    Biso  1.000000 O
   O22        1.0     0.966311     0.601981     0.454702    Biso  1.000000 O
   O23        1.0     0.966311     0.898019     0.954702    Biso  1.000000 O
   O24        1.0     0.033689     0.101981     0.045298    Biso  1.000000 O
   O25        1.0     0.301133     0.629532     0.508437    Biso  1.000000 O
   O26        1.0     0.698867     0.370468     0.491564    Biso  1.000000 O
   O27        1.0     0.698867     0.129532     0.991563    Biso  1.000000 O
   O28        1.0     0.301133     0.870468     0.008436    Biso  1.000000 O
   O29        1.0     0.991984     0.044774     0.902427    Biso  1.000000 O
   O30        1.0     0.008016     0.955226     0.097573    Biso  1.000000 O
   O31        1.0     0.008016     0.544774     0.597573    Biso  1.000000 O
   O32        1.0     0.991984     0.455226     0.402427    Biso  1.000000 O
   O33        1.0     0.462988     0.575168     0.571631    Biso  1.000000 O
   O34        1.0     0.537012     0.424832     0.428369    Biso  1.000000 O
   O35        1.0     0.537012     0.075168     0.928369    Biso  1.000000 O
   O36        1.0     0.462988     0.924832     0.071631    Biso  1.000000 O
   O37        1.0     0.501651     0.921638     0.926765    Biso  1.000000 O
   O38        1.0     0.498349     0.078362     0.073235    Biso  1.000000 O
   O39        1.0     0.498349     0.421638     0.573235    Biso  1.000000 O
   O40        1.0     0.501651     0.578362     0.426765    Biso  1.000000 O
   H1         1.0     0.817504     0.461927     0.440674    Biso  1.000000 H
   H2         1.0     0.182496     0.538073     0.559326    Biso  1.000000 H
   H3         1.0     0.182496     0.961927     0.059326    Biso  1.000000 H
   H4         1.0     0.817504     0.038073     0.940674    Biso  1.000000 H
   H5         1.0     0.680080     0.561828     0.504771    Biso  1.000000 H
   H6         1.0     0.319920     0.438172     0.495229    Biso  1.000000 H
   H7         1.0     0.319920     0.061828     0.995229    Biso  1.000000 H
   H8         1.0     0.680080     0.938172     0.004771    Biso  1.000000 H
   H9         1.0     0.661075     0.725263     0.793972    Biso  1.000000 H
   H10        1.0     0.338925     0.274737     0.206028    Biso  1.000000 H
   H11        1.0     0.338925     0.225263     0.706028    Biso  1.000000 H
   H12        1.0     0.661075     0.774737     0.293972    Biso  1.000000 H
   H13        1.0     0.205910     0.307848     0.600713    Biso  1.000000 H
   H14        1.0     0.794090     0.692152     0.399287    Biso  1.000000 H
   H15        1.0     0.794090     0.807848     0.899287    Biso  1.000000 H
   H16        1.0     0.205910     0.192152     0.100713    Biso  1.000000 H
   H17        1.0     0.913464     0.233076     0.684560    Biso  1.000000 H
   H18        1.0     0.086536     0.766924     0.315440    Biso  1.000000 H
   H19        1.0     0.086536     0.733076     0.815440    Biso  1.000000 H
   H20        1.0     0.913464     0.266924     0.184560    Biso  1.000000 H
   H21        1.0     0.319431     0.807931     0.737826    Biso  1.000000 H
   H22        1.0     0.680569     0.192069     0.262174    Biso  1.000000 H
   H23        1.0     0.680569     0.307931     0.762174    Biso  1.000000 H
   H24        1.0     0.319431     0.692069     0.237826    Biso  1.000000 H
   H25        1.0     0.049350     0.865110     0.208771    Biso  1.000000 H
   H26        1.0     0.950650     0.134890     0.791229    Biso  1.000000 H
   H27        1.0     0.950650     0.365110     0.291229    Biso  1.000000 H
   H28        1.0     0.049350     0.634890     0.708771    Biso  1.000000 H
   H29        1.0     0.804934     0.898621     0.237128    Biso  1.000000 H
   H30        1.0     0.195066     0.101379     0.762872    Biso  1.000000 H
   H31        1.0     0.195066     0.398621     0.262872    Biso  1.000000 H
   H32        1.0     0.804934     0.601379     0.737128    Biso  1.000000 H
   H33        1.0     0.545975     0.850296     0.179923    Biso  1.000000 H
   H34        1.0     0.454025     0.149704     0.820077    Biso  1.000000 H
   H35        1.0     0.454025     0.350296     0.320077    Biso  1.000000 H
   H36        1.0     0.545975     0.649704     0.679923    Biso  1.000000 H
   H37        1.0     0.314356     0.775559     0.116123    Biso  1.000000 H
   H38        1.0     0.685644     0.224441     0.883877    Biso  1.000000 H
   H39        1.0     0.685644     0.275559     0.383877    Biso  1.000000 H
   H40        1.0     0.314356     0.724441     0.616123    Biso  1.000000 H
   N1         1.0     0.583423     0.753818     0.790606    Biso  1.000000 N
   N2         1.0     0.416577     0.246182     0.209394    Biso  1.000000 N
   N3         1.0     0.416577     0.253818     0.709394    Biso  1.000000 N
   N4         1.0     0.583423     0.746182     0.290606    Biso  1.000000 N
   N5         1.0     0.577683     0.807408     0.842775    Biso  1.000000 N
   N6         1.0     0.422317     0.192592     0.157225    Biso  1.000000 N
   N7         1.0     0.422317     0.307408     0.657225    Biso  1.000000 N
   N8         1.0     0.577683     0.692592     0.342775    Biso  1.000000 N
   N9         1.0     0.187193     0.216365     0.669103    Biso  1.000000 N
   N10        1.0     0.812807     0.783635     0.330897    Biso  1.000000 N
   N11        1.0     0.812807     0.716365     0.830897    Biso  1.000000 N
   N12        1.0     0.187193     0.283635     0.169103    Biso  1.000000 N
   N13        1.0     0.149544     0.276406     0.625359    Biso  1.000000 N
   N14        1.0     0.850456     0.723594     0.374641    Biso  1.000000 N
   N15        1.0     0.850456     0.776406     0.874641    Biso  1.000000 N
   N16        1.0     0.149544     0.223594     0.125359    Biso  1.000000 N
   C1         1.0     0.999306     0.237255     0.672069    Biso  1.000000 C
   C2         1.0     0.000694     0.762745     0.327931    Biso  1.000000 C
   C3         1.0     0.000694     0.737255     0.827931    Biso  1.000000 C
   C4         1.0     0.999306     0.262745     0.172069    Biso  1.000000 C
   C5         1.0     0.977336     0.358362     0.585801    Biso  1.000000 C
   C6         1.0     0.022664     0.641638     0.414199    Biso  1.000000 C
   C7         1.0     0.022664     0.858362     0.914199    Biso  1.000000 C
   C8         1.0     0.977336     0.141638     0.085801    Biso  1.000000 C
   C9         1.0     0.384471     0.625638     0.563620    Biso  1.000000 C
   C10        1.0     0.615529     0.374362     0.436380    Biso  1.000000 C
   C11        1.0     0.615529     0.125638     0.936380    Biso  1.000000 C
   C12        1.0     0.384471     0.874362     0.063620    Biso  1.000000 C
   C13        1.0     0.063884     0.051528     0.857198    Biso  1.000000 C
   C14        1.0     0.936116     0.948472     0.142802    Biso  1.000000 C
   C15        1.0     0.936116     0.551528     0.642802    Biso  1.000000 C
   C16        1.0     0.063884     0.448472     0.357198    Biso  1.000000 C
   C17        1.0     0.427683     0.892055     0.875650    Biso  1.000000 C
   C18        1.0     0.572317     0.107945     0.124350    Biso  1.000000 C
   C19        1.0     0.572317     0.392055     0.624350    Biso  1.000000 C
   C20        1.0     0.427683     0.607945     0.375650    Biso  1.000000 C
   C21        1.0     0.407661     0.797811     0.762771    Biso  1.000000 C
   C22        1.0     0.592339     0.202189     0.237229    Biso  1.000000 C
   C23        1.0     0.592339     0.297811     0.737229    Biso  1.000000 C
   C24        1.0     0.407661     0.702189     0.262771    Biso  1.000000 C
   C25        1.0     0.095973     0.191320     0.698708    Biso  1.000000 C
   C26        1.0     0.904028     0.808680     0.301292    Biso  1.000000 C
   C27        1.0     0.904028     0.691320     0.801292    Biso  1.000000 C
   C28        1.0     0.095973     0.308680     0.198708    Biso  1.000000 C
   C29        1.0     0.036974     0.291668     0.625409    Biso  1.000000 C
   C30        1.0     0.963026     0.708332     0.374591    Biso  1.000000 C
   C31        1.0     0.963026     0.791668     0.874591    Biso  1.000000 C
   C32        1.0     0.036974     0.208332     0.125409    Biso  1.000000 C
   C33        1.0     0.469310     0.834560     0.826461    Biso  1.000000 C
   C34        1.0     0.530690     0.165440     0.173539    Biso  1.000000 C
   C35        1.0     0.530690     0.334560     0.673539    Biso  1.000000 C
   C36        1.0     0.469310     0.665440     0.326461    Biso  1.000000 C
   C37        1.0     0.484370     0.745366     0.739956    Biso  1.000000 C
   C38        1.0     0.515630     0.254634     0.260044    Biso  1.000000 C
   C39        1.0     0.515630     0.245366     0.760044    Biso  1.000000 C
   C40        1.0     0.484370     0.754634     0.239956    Biso  1.000000 C
   C41        1.0     0.888229     0.870212     0.246677    Biso  1.000000 C
   C42        1.0     0.111771     0.129788     0.753323    Biso  1.000000 C
   C43        1.0     0.111771     0.370212     0.253323    Biso  1.000000 C
   C44        1.0     0.888229     0.629788     0.746677    Biso  1.000000 C
   C45        1.0     0.965494     0.891989     0.203974    Biso  1.000000 C
   C46        1.0     0.034506     0.108011     0.796026    Biso  1.000000 C
   C47        1.0     0.034506     0.391989     0.296026    Biso  1.000000 C
   C48        1.0     0.965494     0.608011     0.703974    Biso  1.000000 C
   C49        1.0     0.475470     0.809600     0.179593    Biso  1.000000 C
   C50        1.0     0.524530     0.190400     0.820407    Biso  1.000000 C
   C51        1.0     0.524530     0.309600     0.320407    Biso  1.000000 C
   C52        1.0     0.475470     0.690400     0.679593    Biso  1.000000 C
   C53        1.0     0.386858     0.814954     0.122241    Biso  1.000000 C
   C54        1.0     0.613142     0.185046     0.877759    Biso  1.000000 C
   C55        1.0     0.613142     0.314954     0.377759    Biso  1.000000 C
   C56        1.0     0.386858     0.685046     0.622241    Biso  1.000000 C
