# Supplementary material for: MOF Linker Extension Strategy for Enhanced Atmospheric Water Harvesting
Source: ACS Cent Sci. 2023 Mar 6;9(3):551–7. doi: 10.1021/acscentsci.3c00018 (PMC10037441; doi:10.1021/acscentsci.3c00018)
Supplement: Supplementary file 2 — oc3c00018_si_002.zip [file oc3c00018_si_002.zip › Supporting Data/Primary water binding sites/ZUS(w)-trans,trans_MOF-LA2-1/1water/1water.cif]

#======================================================================
# CRYSTAL DATA
#----------------------------------------------------------------------
data_VESTA_phase_1

_chemical_name_common                  'OS_NI_II                              '
_cell_length_a                         12.042023
_cell_length_b                         17.247784
_cell_length_c                         17.876297
_cell_angle_alpha                      90.000000
_cell_angle_beta                       100.452690
_cell_angle_gamma                      90.000000
_cell_volume                           3651.259769
_space_group_name_H-M_alt              'P 1'
_space_group_IT_number                 1

loop_
_space_group_symop_operation_xyz
   'x, y, z'

loop_
   _atom_site_label
   _atom_site_occupancy
   _atom_site_fract_x
   _atom_site_fract_y
   _atom_site_fract_z
   _atom_site_adp_type
   _atom_site_B_iso_or_equiv
   _atom_site_type_symbol
   Al1        1.0     0.762492     0.449148     0.562225    Biso  1.000000 Al
   Al2        1.0     0.237508     0.550852     0.437775    Biso  1.000000 Al
   Al3        1.0     0.237508     0.949148     0.937775    Biso  1.000000 Al
   Al4        1.0     0.762492     0.050852     0.062225    Biso  1.000000 Al
   Al5        1.0     0.000000     0.500000     0.500000    Biso  1.000000 Al
   Al6        1.0     -0.000000     0.000000     0.000000    Biso  1.000000 Al
   Al7        1.0     0.500000     0.500000     0.500000    Biso  1.000000 Al
   Al8        1.0     0.500000     0.000000     0.000000    Biso  1.000000 Al
   O1         1.0     0.872028     0.370027     0.595357    Biso  1.000000 O
   O2         1.0     0.127972     0.629973     0.404643    Biso  1.000000 O
   O3         1.0     0.127972     0.870027     0.904643    Biso  1.000000 O
   O4         1.0     0.872028     0.129973     0.095357    Biso  1.000000 O
   O5         1.0     0.317791     0.902302     0.865447    Biso  1.000000 O
   O6         1.0     0.682209     0.097698     0.134553    Biso  1.000000 O
   O7         1.0     0.682209     0.402302     0.634553    Biso  1.000000 O
   O8         1.0     0.317791     0.597698     0.365447    Biso  1.000000 O
   O9         1.0     0.842871     0.489961     0.486815    Biso  1.000000 O
   O10        1.0     0.157129     0.510039     0.513185    Biso  1.000000 O
   O11        1.0     0.157129     0.989961     0.013185    Biso  1.000000 O
   O12        1.0     0.842871     0.010039     0.986815    Biso  1.000000 O
   O13        1.0     0.157750     0.016879     0.863830    Biso  1.000000 O
   O14        1.0     0.842250     0.983121     0.136170    Biso  1.000000 O
   O15        1.0     0.842250     0.516879     0.636170    Biso  1.000000 O
   O16        1.0     0.157750     0.483121     0.363830    Biso  1.000000 O
   O17        1.0     0.649723     0.521584     0.537577    Biso  1.000000 O
   O18        1.0     0.350277     0.478416     0.462423    Biso  1.000000 O
   O19        1.0     0.350277     0.021584     0.962423    Biso  1.000000 O
   O20        1.0     0.649723     0.978416     0.037577    Biso  1.000000 O
   O21        1.0     0.024170     0.396398     0.540931    Biso  1.000000 O
   O22        1.0     0.975830     0.603602     0.459069    Biso  1.000000 O
   O23        1.0     0.975830     0.896398     0.959069    Biso  1.000000 O
   O24        1.0     0.024170     0.103602     0.040930    Biso  1.000000 O
   O25        1.0     0.301847     0.624474     0.514425    Biso  1.000000 O
   O26        1.0     0.698153     0.375526     0.485575    Biso  1.000000 O
   O27        1.0     0.698153     0.124474     0.985575    Biso  1.000000 O
   O28        1.0     0.301847     0.875526     0.014425    Biso  1.000000 O
   O29        1.0     0.991536     0.042710     0.901090    Biso  1.000000 O
   O30        1.0     0.008464     0.957290     0.098910    Biso  1.000000 O
   O31        1.0     0.008464     0.542710     0.598910    Biso  1.000000 O
   O32        1.0     0.991536     0.457290     0.401090    Biso  1.000000 O
   O33        1.0     0.462550     0.568432     0.576703    Biso  1.000000 O
   O34        1.0     0.537450     0.431568     0.423297    Biso  1.000000 O
   O35        1.0     0.537450     0.068432     0.923297    Biso  1.000000 O
   O36        1.0     0.462550     0.931568     0.076703    Biso  1.000000 O
   O37        1.0     0.496111     0.915545     0.931853    Biso  1.000000 O
   O38        1.0     0.503889     0.084455     0.068147    Biso  1.000000 O
   O39        1.0     0.503889     0.415545     0.568147    Biso  1.000000 O
   O40        1.0     0.496111     0.584455     0.431853    Biso  1.000000 O
   O41        1.0     0.740865     0.646662     0.471385    Biso  1.000000 O
   O42        1.0     0.259135     0.353338     0.528615    Biso  1.000000 O
   O43        1.0     0.259135     0.146662     0.028615    Biso  1.000000 O
   O44        1.0     0.740865     0.853338     0.971385    Biso  1.000000 O
   H1         1.0     0.818229     0.462444     0.439380    Biso  1.000000 H
   H2         1.0     0.181771     0.537556     0.560620    Biso  1.000000 H
   H3         1.0     0.181771     0.962444     0.060620    Biso  1.000000 H
   H4         1.0     0.818229     0.037556     0.939380    Biso  1.000000 H
   H5         1.0     0.674301     0.573701     0.526006    Biso  1.000000 H
   H6         1.0     0.325699     0.426299     0.473994    Biso  1.000000 H
   H7         1.0     0.325699     0.073701     0.973994    Biso  1.000000 H
   H8         1.0     0.674301     0.926299     0.026006    Biso  1.000000 H
   H9         1.0     0.664781     0.725045     0.804236    Biso  1.000000 H
   H10        1.0     0.335219     0.274955     0.195764    Biso  1.000000 H
   H11        1.0     0.335219     0.225045     0.695764    Biso  1.000000 H
   H12        1.0     0.664781     0.774955     0.304236    Biso  1.000000 H
   H13        1.0     0.182192     0.295875     0.575934    Biso  1.000000 H
   H14        1.0     0.817808     0.704125     0.424066    Biso  1.000000 H
   H15        1.0     0.817808     0.795875     0.924066    Biso  1.000000 H
   H16        1.0     0.182192     0.204125     0.075934    Biso  1.000000 H
   H17        1.0     0.917046     0.238899     0.693463    Biso  1.000000 H
   H18        1.0     0.082954     0.761101     0.306537    Biso  1.000000 H
   H19        1.0     0.082954     0.738899     0.806537    Biso  1.000000 H
   H20        1.0     0.917046     0.261101     0.193463    Biso  1.000000 H
   H21        1.0     0.321903     0.797504     0.739057    Biso  1.000000 H
   H22        1.0     0.678097     0.202496     0.260942    Biso  1.000000 H
   H23        1.0     0.678097     0.297504     0.760943    Biso  1.000000 H
   H24        1.0     0.321903     0.702496     0.239057    Biso  1.000000 H
   H25        1.0     0.047537     0.863620     0.208776    Biso  1.000000 H
   H26        1.0     0.952463     0.136380     0.791224    Biso  1.000000 H
   H27        1.0     0.952463     0.363620     0.291224    Biso  1.000000 H
   H28        1.0     0.047537     0.636380     0.708776    Biso  1.000000 H
   H29        1.0     0.807237     0.898125     0.237595    Biso  1.000000 H
   H30        1.0     0.192763     0.101875     0.762405    Biso  1.000000 H
   H31        1.0     0.192763     0.398125     0.262405    Biso  1.000000 H
   H32        1.0     0.807237     0.601875     0.737595    Biso  1.000000 H
   H33        1.0     0.551840     0.855978     0.185742    Biso  1.000000 H
   H34        1.0     0.448160     0.144022     0.814258    Biso  1.000000 H
   H35        1.0     0.448160     0.355978     0.314258    Biso  1.000000 H
   H36        1.0     0.551840     0.644022     0.685742    Biso  1.000000 H
   H37        1.0     0.319909     0.781849     0.124319    Biso  1.000000 H
   H38        1.0     0.680091     0.218151     0.875681    Biso  1.000000 H
   H39        1.0     0.680091     0.281849     0.375681    Biso  1.000000 H
   H40        1.0     0.319909     0.718151     0.624319    Biso  1.000000 H
   H41        1.0     0.780436     0.598588     0.462537    Biso  1.000000 H
   H42        1.0     0.219564     0.401412     0.537463    Biso  1.000000 H
   H43        1.0     0.219564     0.098588     0.037463    Biso  1.000000 H
   H44        1.0     0.780436     0.901412     0.962537    Biso  1.000000 H
   H45        1.0     0.673835     0.651547     0.429920    Biso  1.000000 H
   H46        1.0     0.326165     0.348453     0.570080    Biso  1.000000 H
   H47        1.0     0.326165     0.151547     0.070080    Biso  1.000000 H
   H48        1.0     0.673835     0.848453     0.929920    Biso  1.000000 H
   N1         1.0     0.586404     0.751998     0.798351    Biso  1.000000 N
   N2         1.0     0.413596     0.248002     0.201649    Biso  1.000000 N
   N3         1.0     0.413596     0.251998     0.701649    Biso  1.000000 N
   N4         1.0     0.586404     0.748002     0.298351    Biso  1.000000 N
   N5         1.0     0.574193     0.806375     0.849027    Biso  1.000000 N
   N6         1.0     0.425807     0.193625     0.150973    Biso  1.000000 N
   N7         1.0     0.425807     0.306375     0.650973    Biso  1.000000 N
   N8         1.0     0.574193     0.693625     0.349027    Biso  1.000000 N
   N9         1.0     0.176144     0.210705     0.658264    Biso  1.000000 N
   N10        1.0     0.823856     0.789295     0.341736    Biso  1.000000 N
   N11        1.0     0.823856     0.710705     0.841736    Biso  1.000000 N
   N12        1.0     0.176144     0.289295     0.158264    Biso  1.000000 N
   N13        1.0     0.134470     0.268659     0.612319    Biso  1.000000 N
   N14        1.0     0.865530     0.731341     0.387681    Biso  1.000000 N
   N15        1.0     0.865530     0.768659     0.887681    Biso  1.000000 N
   N16        1.0     0.134470     0.231341     0.112319    Biso  1.000000 N
   C1         1.0     0.996835     0.238574     0.673617    Biso  1.000000 C
   C2         1.0     0.003165     0.761426     0.326383    Biso  1.000000 C
   C3         1.0     0.003165     0.738574     0.826383    Biso  1.000000 C
   C4         1.0     0.996835     0.261426     0.173617    Biso  1.000000 C
   C5         1.0     0.969391     0.356346     0.581715    Biso  1.000000 C
   C6         1.0     0.030609     0.643654     0.418285    Biso  1.000000 C
   C7         1.0     0.030609     0.856346     0.918285    Biso  1.000000 C
   C8         1.0     0.969391     0.143654     0.081715    Biso  1.000000 C
   C9         1.0     0.385716     0.619488     0.569590    Biso  1.000000 C
   C10        1.0     0.614284     0.380512     0.430410    Biso  1.000000 C
   C11        1.0     0.614284     0.119488     0.930410    Biso  1.000000 C
   C12        1.0     0.385716     0.880512     0.069590    Biso  1.000000 C
   C13        1.0     0.063955     0.052120     0.857439    Biso  1.000000 C
   C14        1.0     0.936045     0.947880     0.142561    Biso  1.000000 C
   C15        1.0     0.936045     0.552120     0.642561    Biso  1.000000 C
   C16        1.0     0.063955     0.447880     0.357439    Biso  1.000000 C
   C17        1.0     0.422679     0.887639     0.878805    Biso  1.000000 C
   C18        1.0     0.577321     0.112361     0.121195    Biso  1.000000 C
   C19        1.0     0.577321     0.387639     0.621195    Biso  1.000000 C
   C20        1.0     0.422679     0.612361     0.378805    Biso  1.000000 C
   C21        1.0     0.409340     0.790623     0.766152    Biso  1.000000 C
   C22        1.0     0.590660     0.209377     0.233848    Biso  1.000000 C
   C23        1.0     0.590660     0.290623     0.733848    Biso  1.000000 C
   C24        1.0     0.409340     0.709377     0.266152    Biso  1.000000 C
   C25        1.0     0.092282     0.190955     0.696648    Biso  1.000000 C
   C26        1.0     0.907718     0.809045     0.303352    Biso  1.000000 C
   C27        1.0     0.907718     0.690955     0.803352    Biso  1.000000 C
   C28        1.0     0.092282     0.309045     0.196648    Biso  1.000000 C
   C29        1.0     0.027539     0.288166     0.619905    Biso  1.000000 C
   C30        1.0     0.972461     0.711834     0.380095    Biso  1.000000 C
   C31        1.0     0.972461     0.788166     0.880095    Biso  1.000000 C
   C32        1.0     0.027539     0.211834     0.119905    Biso  1.000000 C
   C33        1.0     0.465806     0.830202     0.830173    Biso  1.000000 C
   C34        1.0     0.534194     0.169798     0.169827    Biso  1.000000 C
   C35        1.0     0.534194     0.330202     0.669827    Biso  1.000000 C
   C36        1.0     0.465806     0.669798     0.330173    Biso  1.000000 C
   C37        1.0     0.489630     0.739994     0.746073    Biso  1.000000 C
   C38        1.0     0.510370     0.260006     0.253927    Biso  1.000000 C
   C39        1.0     0.510370     0.239994     0.753927    Biso  1.000000 C
   C40        1.0     0.489630     0.760006     0.246073    Biso  1.000000 C
   C41        1.0     0.889245     0.869126     0.246739    Biso  1.000000 C
   C42        1.0     0.110755     0.130874     0.753261    Biso  1.000000 C
   C43        1.0     0.110755     0.369126     0.253261    Biso  1.000000 C
   C44        1.0     0.889245     0.630874     0.746739    Biso  1.000000 C
   C45        1.0     0.964639     0.890564     0.203415    Biso  1.000000 C
   C46        1.0     0.035361     0.109436     0.796585    Biso  1.000000 C
   C47        1.0     0.035361     0.390564     0.296585    Biso  1.000000 C
   C48        1.0     0.964639     0.609436     0.703415    Biso  1.000000 C
   C49        1.0     0.481624     0.815820     0.185867    Biso  1.000000 C
   C50        1.0     0.518376     0.184180     0.814133    Biso  1.000000 C
   C51        1.0     0.518376     0.315820     0.314133    Biso  1.000000 C
   C52        1.0     0.481624     0.684180     0.685867    Biso  1.000000 C
   C53        1.0     0.391391     0.821450     0.129253    Biso  1.000000 C
   C54        1.0     0.608609     0.178550     0.870747    Biso  1.000000 C
   C55        1.0     0.608609     0.321450     0.370747    Biso  1.000000 C
   C56        1.0     0.391391     0.678550     0.629253    Biso  1.000000 C
