# Supplementary material for: MOF Linker Extension Strategy for Enhanced Atmospheric Water Harvesting
Source: ACS Cent Sci. 2023 Mar 6;9(3):551–7. doi: 10.1021/acscentsci.3c00018 (PMC10037441; doi:10.1021/acscentsci.3c00018)
Supplement: Supplementary file 2 — oc3c00018_si_002.zip [file oc3c00018_si_002.zip › Supporting Data/Primary water binding sites/ENT(w)-trans,cis_MOF-LA2-1/2water/2water.cif]

#======================================================================
# CRYSTAL DATA
#----------------------------------------------------------------------
data_VESTA_phase_1

_chemical_name_common                  'ALT-OI-XVI                            '
_cell_length_a                         12.066590
_cell_length_b                         17.387699
_cell_length_c                         17.839157
_cell_angle_alpha                      90.000000
_cell_angle_beta                       100.854454
_cell_angle_gamma                      90.000000
_cell_volume                           3675.873703
_space_group_name_H-M_alt              'P 1'
_space_group_IT_number                 1

loop_
_space_group_symop_operation_xyz
   'x, y, z'

loop_
   _atom_site_label
   _atom_site_occupancy
   _atom_site_fract_x
   _atom_site_fract_y
   _atom_site_fract_z
   _atom_site_adp_type
   _atom_site_B_iso_or_equiv
   _atom_site_type_symbol
   Al1        1.0     0.765730     0.449972     0.561291    Biso  1.000000 Al
   Al2        1.0     0.234270     0.550028     0.438709    Biso  1.000000 Al
   Al3        1.0     0.234270     0.949972     0.938709    Biso  1.000000 Al
   Al4        1.0     0.765730     0.050028     0.061291    Biso  1.000000 Al
   Al5        1.0     -0.000000     0.500000     0.500000    Biso  1.000000 Al
   Al6        1.0     -0.000000     -0.000000     -0.000000    Biso  1.000000 Al
   Al7        1.0     0.500000     0.500000     0.500000    Biso  1.000000 Al
   Al8        1.0     0.500000     -0.000000     -0.000000    Biso  1.000000 Al
   O1         1.0     0.879996     0.376403     0.602886    Biso  1.000000 O
   O2         1.0     0.120004     0.623597     0.397114    Biso  1.000000 O
   O3         1.0     0.120004     0.876403     0.897114    Biso  1.000000 O
   O4         1.0     0.879996     0.123597     0.102886    Biso  1.000000 O
   O5         1.0     0.317908     0.917222     0.866138    Biso  1.000000 O
   O6         1.0     0.682092     0.082778     0.133862    Biso  1.000000 O
   O7         1.0     0.682092     0.417222     0.633862    Biso  1.000000 O
   O8         1.0     0.317908     0.582778     0.366138    Biso  1.000000 O
   O9         1.0     0.845461     0.480136     0.482891    Biso  1.000000 O
   O10        1.0     0.154539     0.519864     0.517109    Biso  1.000000 O
   O11        1.0     0.154539     0.980136     0.017109    Biso  1.000000 O
   O12        1.0     0.845461     0.019864     0.982891    Biso  1.000000 O
   O13        1.0     0.161297     0.023541     0.868574    Biso  1.000000 O
   O14        1.0     0.838703     0.976459     0.131426    Biso  1.000000 O
   O15        1.0     0.838703     0.523541     0.631426    Biso  1.000000 O
   O16        1.0     0.161297     0.476459     0.368574    Biso  1.000000 O
   O17        1.0     0.653145     0.521535     0.523365    Biso  1.000000 O
   O18        1.0     0.346855     0.478465     0.476635    Biso  1.000000 O
   O19        1.0     0.346855     0.021535     0.976635    Biso  1.000000 O
   O20        1.0     0.653145     0.978465     0.023365    Biso  1.000000 O
   O21        1.0     0.033556     0.403110     0.550447    Biso  1.000000 O
   O22        1.0     0.966444     0.596890     0.449553    Biso  1.000000 O
   O23        1.0     0.966444     0.903110     0.949553    Biso  1.000000 O
   O24        1.0     0.033556     0.096890     0.050447    Biso  1.000000 O
   O25        1.0     0.291348     0.630324     0.509056    Biso  1.000000 O
   O26        1.0     0.708652     0.369676     0.490944    Biso  1.000000 O
   O27        1.0     0.708652     0.130324     0.990944    Biso  1.000000 O
   O28        1.0     0.291348     0.869676     0.009056    Biso  1.000000 O
   O29        1.0     0.996277     0.050784     0.905124    Biso  1.000000 O
   O30        1.0     0.003723     0.949216     0.094876    Biso  1.000000 O
   O31        1.0     0.003723     0.550784     0.594876    Biso  1.000000 O
   O32        1.0     0.996277     0.449216     0.405124    Biso  1.000000 O
   O33        1.0     0.478427     0.604685     0.531682    Biso  1.000000 O
   O34        1.0     0.521573     0.395315     0.468318    Biso  1.000000 O
   O35        1.0     0.521573     0.104685     0.968318    Biso  1.000000 O
   O36        1.0     0.478427     0.895315     0.031682    Biso  1.000000 O
   O37        1.0     0.496107     0.964716     0.897000    Biso  1.000000 O
   O38        1.0     0.503893     0.035284     0.103000    Biso  1.000000 O
   O39        1.0     0.503893     0.464716     0.603000    Biso  1.000000 O
   O40        1.0     0.496107     0.535284     0.397000    Biso  1.000000 O
   O41        1.0     0.716383     0.600942     0.407344    Biso  1.000000 O
   O42        1.0     0.283617     0.399058     0.592656    Biso  1.000000 O
   O43        1.0     0.283617     0.100942     0.092656    Biso  1.000000 O
   O44        1.0     0.716383     0.899058     0.907344    Biso  1.000000 O
   O45        1.0     0.711216     0.676776     0.589721    Biso  1.000000 O
   O46        1.0     0.288784     0.323224     0.410279    Biso  1.000000 O
   O47        1.0     0.288784     0.176776     0.910279    Biso  1.000000 O
   O48        1.0     0.711216     0.823224     0.089721    Biso  1.000000 O
   H1         1.0     0.832153     0.439396     0.444914    Biso  1.000000 H
   H2         1.0     0.167847     0.560604     0.555086    Biso  1.000000 H
   H3         1.0     0.167847     0.939396     0.055086    Biso  1.000000 H
   H4         1.0     0.832153     0.060604     0.944914    Biso  1.000000 H
   H5         1.0     0.676004     0.557150     0.485850    Biso  1.000000 H
   H6         1.0     0.323996     0.442850     0.514150    Biso  1.000000 H
   H7         1.0     0.323996     0.057150     0.014150    Biso  1.000000 H
   H8         1.0     0.676004     0.942850     0.985850    Biso  1.000000 H
   H9         1.0     0.593730     0.716206     0.610784    Biso  1.000000 H
   H10        1.0     0.406270     0.283794     0.389216    Biso  1.000000 H
   H11        1.0     0.406270     0.216206     0.889216    Biso  1.000000 H
   H12        1.0     0.593730     0.783794     0.110784    Biso  1.000000 H
   H13        1.0     0.202487     0.313020     0.604376    Biso  1.000000 H
   H14        1.0     0.797513     0.686980     0.395624    Biso  1.000000 H
   H15        1.0     0.797513     0.813020     0.895624    Biso  1.000000 H
   H16        1.0     0.202487     0.186980     0.104376    Biso  1.000000 H
   H17        1.0     0.916087     0.236623     0.687510    Biso  1.000000 H
   H18        1.0     0.083913     0.763377     0.312490    Biso  1.000000 H
   H19        1.0     0.083913     0.736623     0.812490    Biso  1.000000 H
   H20        1.0     0.916087     0.263377     0.187510    Biso  1.000000 H
   H21        1.0     0.245812     0.743016     0.618932    Biso  1.000000 H
   H22        1.0     0.754188     0.256984     0.381068    Biso  1.000000 H
   H23        1.0     0.754188     0.243016     0.881068    Biso  1.000000 H
   H24        1.0     0.245812     0.756984     0.118932    Biso  1.000000 H
   H25        1.0     0.286378     0.655619     0.246091    Biso  1.000000 H
   H26        1.0     0.713622     0.344381     0.753909    Biso  1.000000 H
   H27        1.0     0.713622     0.155619     0.253909    Biso  1.000000 H
   H28        1.0     0.286378     0.844381     0.746091    Biso  1.000000 H
   H29        1.0     0.534550     0.604198     0.278458    Biso  1.000000 H
   H30        1.0     0.465450     0.395802     0.721542    Biso  1.000000 H
   H31        1.0     0.465450     0.104197     0.221542    Biso  1.000000 H
   H32        1.0     0.534550     0.895802     0.778458    Biso  1.000000 H
   H33        1.0     0.810298     0.901314     0.242952    Biso  1.000000 H
   H34        1.0     0.189702     0.098686     0.757048    Biso  1.000000 H
   H35        1.0     0.189702     0.401314     0.257048    Biso  1.000000 H
   H36        1.0     0.810298     0.598686     0.742952    Biso  1.000000 H
   H37        1.0     0.041125     0.855638     0.204435    Biso  1.000000 H
   H38        1.0     0.958875     0.144362     0.795565    Biso  1.000000 H
   H39        1.0     0.958875     0.355638     0.295565    Biso  1.000000 H
   H40        1.0     0.041125     0.644362     0.704435    Biso  1.000000 H
   H41        1.0     0.774393     0.560496     0.417667    Biso  1.000000 H
   H42        1.0     0.225607     0.439504     0.582333    Biso  1.000000 H
   H43        1.0     0.225607     0.060496     0.082333    Biso  1.000000 H
   H44        1.0     0.774393     0.939504     0.917667    Biso  1.000000 H
   H45        1.0     0.647008     0.576814     0.380178    Biso  1.000000 H
   H46        1.0     0.352992     0.423186     0.619822    Biso  1.000000 H
   H47        1.0     0.352992     0.076814     0.119822    Biso  1.000000 H
   H48        1.0     0.647008     0.923186     0.880178    Biso  1.000000 H
   H49        1.0     0.690874     0.622545     0.579869    Biso  1.000000 H
   H50        1.0     0.309126     0.377455     0.420131    Biso  1.000000 H
   H51        1.0     0.309126     0.122545     0.920131    Biso  1.000000 H
   H52        1.0     0.690874     0.877455     0.079869    Biso  1.000000 H
   H53        1.0     0.777291     0.675673     0.630399    Biso  1.000000 H
   H54        1.0     0.222709     0.324327     0.369601    Biso  1.000000 H
   H55        1.0     0.222709     0.175673     0.869601    Biso  1.000000 H
   H56        1.0     0.777291     0.824327     0.130399    Biso  1.000000 H
   N1         1.0     0.516980     0.736045     0.623238    Biso  1.000000 N
   N2         1.0     0.483020     0.263955     0.376762    Biso  1.000000 N
   N3         1.0     0.483020     0.236045     0.876762    Biso  1.000000 N
   N4         1.0     0.516980     0.763955     0.123238    Biso  1.000000 N
   N5         1.0     0.516134     0.790494     0.674773    Biso  1.000000 N
   N6         1.0     0.483866     0.209506     0.325227    Biso  1.000000 N
   N7         1.0     0.483866     0.290494     0.825227    Biso  1.000000 N
   N8         1.0     0.516134     0.709506     0.174773    Biso  1.000000 N
   N9         1.0     0.183481     0.216517     0.666474    Biso  1.000000 N
   N10        1.0     0.816519     0.783483     0.333526    Biso  1.000000 N
   N11        1.0     0.816519     0.716517     0.833526    Biso  1.000000 N
   N12        1.0     0.183481     0.283483     0.166474    Biso  1.000000 N
   N13        1.0     0.146447     0.278199     0.625864    Biso  1.000000 N
   N14        1.0     0.853553     0.721801     0.374136    Biso  1.000000 N
   N15        1.0     0.853553     0.778199     0.874136    Biso  1.000000 N
   N16        1.0     0.146447     0.221801     0.125864    Biso  1.000000 N
   C1         1.0     0.999691     0.240334     0.673913    Biso  1.000000 C
   C2         1.0     0.000309     0.759666     0.326087    Biso  1.000000 C
   C3         1.0     0.000309     0.740334     0.826087    Biso  1.000000 C
   C4         1.0     0.999691     0.259666     0.173913    Biso  1.000000 C
   C5         1.0     0.978422     0.363174     0.590948    Biso  1.000000 C
   C6         1.0     0.021578     0.636826     0.409052    Biso  1.000000 C
   C7         1.0     0.021578     0.863174     0.909052    Biso  1.000000 C
   C8         1.0     0.978422     0.136826     0.090948    Biso  1.000000 C
   C9         1.0     0.393106     0.643798     0.540667    Biso  1.000000 C
   C10        1.0     0.606894     0.356202     0.459334    Biso  1.000000 C
   C11        1.0     0.606894     0.143798     0.959333    Biso  1.000000 C
   C12        1.0     0.393106     0.856202     0.040666    Biso  1.000000 C
   C13        1.0     0.067143     0.058360     0.860628    Biso  1.000000 C
   C14        1.0     0.932857     0.941640     0.139372    Biso  1.000000 C
   C15        1.0     0.932857     0.558360     0.639372    Biso  1.000000 C
   C16        1.0     0.067143     0.441640     0.360628    Biso  1.000000 C
   C17        1.0     0.417091     0.927302     0.853243    Biso  1.000000 C
   C18        1.0     0.582909     0.072698     0.146757    Biso  1.000000 C
   C19        1.0     0.582909     0.427302     0.646757    Biso  1.000000 C
   C20        1.0     0.417091     0.572698     0.353243    Biso  1.000000 C
   C21        1.0     0.336692     0.749750     0.628477    Biso  1.000000 C
   C22        1.0     0.663308     0.250250     0.371523    Biso  1.000000 C
   C23        1.0     0.663308     0.249750     0.871523    Biso  1.000000 C
   C24        1.0     0.336692     0.750250     0.128477    Biso  1.000000 C
   C25        1.0     0.094231     0.192090     0.696836    Biso  1.000000 C
   C26        1.0     0.905769     0.807910     0.303164    Biso  1.000000 C
   C27        1.0     0.905769     0.692090     0.803164    Biso  1.000000 C
   C28        1.0     0.094231     0.307910     0.196836    Biso  1.000000 C
   C29        1.0     0.036508     0.295656     0.628570    Biso  1.000000 C
   C30        1.0     0.963492     0.704344     0.371430    Biso  1.000000 C
   C31        1.0     0.963492     0.795656     0.871430    Biso  1.000000 C
   C32        1.0     0.036508     0.204344     0.128570    Biso  1.000000 C
   C33        1.0     0.405530     0.799402     0.679898    Biso  1.000000 C
   C34        1.0     0.594470     0.200598     0.320102    Biso  1.000000 C
   C35        1.0     0.594470     0.299402     0.820102    Biso  1.000000 C
   C36        1.0     0.405530     0.700598     0.179898    Biso  1.000000 C
   C37        1.0     0.411719     0.708978     0.593216    Biso  1.000000 C
   C38        1.0     0.588281     0.291022     0.406784    Biso  1.000000 C
   C39        1.0     0.588281     0.208978     0.906784    Biso  1.000000 C
   C40        1.0     0.411719     0.791022     0.093216    Biso  1.000000 C
   C41        1.0     0.373776     0.652655     0.237996    Biso  1.000000 C
   C42        1.0     0.626224     0.347345     0.762004    Biso  1.000000 C
   C43        1.0     0.626224     0.152655     0.262004    Biso  1.000000 C
   C44        1.0     0.373776     0.847345     0.737996    Biso  1.000000 C
   C45        1.0     0.447325     0.608806     0.286163    Biso  1.000000 C
   C46        1.0     0.552675     0.391194     0.713837    Biso  1.000000 C
   C47        1.0     0.552675     0.108806     0.213837    Biso  1.000000 C
   C48        1.0     0.447325     0.891194     0.786163    Biso  1.000000 C
   C49        1.0     0.889606     0.869518     0.248799    Biso  1.000000 C
   C50        1.0     0.110394     0.130482     0.751201    Biso  1.000000 C
   C51        1.0     0.110394     0.369518     0.251201    Biso  1.000000 C
   C52        1.0     0.889606     0.630482     0.748799    Biso  1.000000 C
   C53        1.0     0.961658     0.886290     0.201538    Biso  1.000000 C
   C54        1.0     0.038342     0.113710     0.798462    Biso  1.000000 C
   C55        1.0     0.038342     0.386290     0.298462    Biso  1.000000 C
   C56        1.0     0.961658     0.613710     0.701538    Biso  1.000000 C
