# Supplementary material for: MOF Linker Extension Strategy for Enhanced Atmospheric Water Harvesting
Source: ACS Cent Sci. 2023 Mar 6;9(3):551–7. doi: 10.1021/acscentsci.3c00018 (PMC10037441; doi:10.1021/acscentsci.3c00018)
Supplement: Supplementary file 2 — oc3c00018_si_002.zip [file oc3c00018_si_002.zip › Supporting Data/Primary water binding sites/ENT(w)-trans,cis_MOF-LA2-1/0water/0water.cif]

#======================================================================
# CRYSTAL DATA
#----------------------------------------------------------------------
data_VESTA_phase_1

_chemical_name_common                  'ALT-OI-XVI                            '
_cell_length_a                         12.047428
_cell_length_b                         17.417553
_cell_length_c                         17.748310
_cell_angle_alpha                      90.000000
_cell_angle_beta                       99.820000
_cell_angle_gamma                      90.000000
_cell_volume                           3669.681042
_space_group_name_H-M_alt              'P 1'
_space_group_IT_number                 1

loop_
_space_group_symop_operation_xyz
   'x, y, z'

loop_
   _atom_site_label
   _atom_site_occupancy
   _atom_site_fract_x
   _atom_site_fract_y
   _atom_site_fract_z
   _atom_site_adp_type
   _atom_site_B_iso_or_equiv
   _atom_site_type_symbol
   Al1        1.0     0.764588     0.451443     0.560526    Biso  1.000000 Al
   Al2        1.0     0.235412     0.548557     0.439474    Biso  1.000000 Al
   Al3        1.0     0.235412     0.951443     0.939474    Biso  1.000000 Al
   Al4        1.0     0.764588     0.048557     0.060526    Biso  1.000000 Al
   Al5        1.0     -0.000000     0.500000     0.500000    Biso  1.000000 Al
   Al6        1.0     -0.000000     -0.000000     0.000000    Biso  1.000000 Al
   Al7        1.0     0.500000     0.500000     0.500000    Biso  1.000000 Al
   Al8        1.0     0.500000     -0.000000     0.000000    Biso  1.000000 Al
   O1         1.0     0.878523     0.379262     0.604301    Biso  1.000000 O
   O2         1.0     0.121477     0.620738     0.395699    Biso  1.000000 O
   O3         1.0     0.121477     0.879262     0.895699    Biso  1.000000 O
   O4         1.0     0.878523     0.120738     0.104301    Biso  1.000000 O
   O5         1.0     0.321759     0.918301     0.866777    Biso  1.000000 O
   O6         1.0     0.678241     0.081699     0.133223    Biso  1.000000 O
   O7         1.0     0.678241     0.418301     0.633223    Biso  1.000000 O
   O8         1.0     0.321759     0.581699     0.366777    Biso  1.000000 O
   O9         1.0     0.846364     0.483304     0.484417    Biso  1.000000 O
   O10        1.0     0.153636     0.516696     0.515583    Biso  1.000000 O
   O11        1.0     0.153636     0.983304     0.015583    Biso  1.000000 O
   O12        1.0     0.846364     0.016696     0.984417    Biso  1.000000 O
   O13        1.0     0.169376     0.027311     0.869950    Biso  1.000000 O
   O14        1.0     0.830624     0.972689     0.130050    Biso  1.000000 O
   O15        1.0     0.830624     0.527311     0.630050    Biso  1.000000 O
   O16        1.0     0.169376     0.472689     0.369950    Biso  1.000000 O
   O17        1.0     0.652221     0.519296     0.517050    Biso  1.000000 O
   O18        1.0     0.347779     0.480704     0.482950    Biso  1.000000 O
   O19        1.0     0.347779     0.019296     0.982950    Biso  1.000000 O
   O20        1.0     0.652221     0.980704     0.017050    Biso  1.000000 O
   O21        1.0     0.028650     0.398606     0.543798    Biso  1.000000 O
   O22        1.0     0.971350     0.601394     0.456202    Biso  1.000000 O
   O23        1.0     0.971350     0.898606     0.956202    Biso  1.000000 O
   O24        1.0     0.028650     0.101394     0.043798    Biso  1.000000 O
   O25        1.0     0.291879     0.631128     0.509330    Biso  1.000000 O
   O26        1.0     0.708121     0.368872     0.490670    Biso  1.000000 O
   O27        1.0     0.708121     0.131128     0.990670    Biso  1.000000 O
   O28        1.0     0.291879     0.868872     0.009330    Biso  1.000000 O
   O29        1.0     0.997103     0.044596     0.901513    Biso  1.000000 O
   O30        1.0     0.002897     0.955404     0.098487    Biso  1.000000 O
   O31        1.0     0.002897     0.544596     0.598487    Biso  1.000000 O
   O32        1.0     0.997103     0.455404     0.401513    Biso  1.000000 O
   O33        1.0     0.479782     0.606914     0.526913    Biso  1.000000 O
   O34        1.0     0.520218     0.393086     0.473087    Biso  1.000000 O
   O35        1.0     0.520218     0.106914     0.973087    Biso  1.000000 O
   O36        1.0     0.479782     0.893086     0.026913    Biso  1.000000 O
   O37        1.0     0.496089     0.970505     0.896300    Biso  1.000000 O
   O38        1.0     0.503911     0.029495     0.103700    Biso  1.000000 O
   O39        1.0     0.503911     0.470505     0.603700    Biso  1.000000 O
   O40        1.0     0.496089     0.529495     0.396300    Biso  1.000000 O
   H1         1.0     0.826339     0.452963     0.438308    Biso  1.000000 H
   H2         1.0     0.173661     0.547037     0.561692    Biso  1.000000 H
   H3         1.0     0.173661     0.952963     0.061692    Biso  1.000000 H
   H4         1.0     0.826339     0.047037     0.938308    Biso  1.000000 H
   H5         1.0     0.677073     0.546639     0.475495    Biso  1.000000 H
   H6         1.0     0.322927     0.453361     0.524505    Biso  1.000000 H
   H7         1.0     0.322927     0.046639     0.024505    Biso  1.000000 H
   H8         1.0     0.677073     0.953361     0.975495    Biso  1.000000 H
   H9         1.0     0.593281     0.699541     0.616476    Biso  1.000000 H
   H10        1.0     0.406719     0.300459     0.383524    Biso  1.000000 H
   H11        1.0     0.406719     0.199541     0.883524    Biso  1.000000 H
   H12        1.0     0.593281     0.800459     0.116476    Biso  1.000000 H
   H13        1.0     0.177590     0.297033     0.574229    Biso  1.000000 H
   H14        1.0     0.822410     0.702967     0.425771    Biso  1.000000 H
   H15        1.0     0.822410     0.797033     0.925771    Biso  1.000000 H
   H16        1.0     0.177590     0.202967     0.074229    Biso  1.000000 H
   H17        1.0     0.926237     0.246509     0.703919    Biso  1.000000 H
   H18        1.0     0.073763     0.753491     0.296081    Biso  1.000000 H
   H19        1.0     0.073763     0.746509     0.796081    Biso  1.000000 H
   H20        1.0     0.926237     0.253491     0.203919    Biso  1.000000 H
   H21        1.0     0.253292     0.750538     0.620032    Biso  1.000000 H
   H22        1.0     0.746708     0.249462     0.379968    Biso  1.000000 H
   H23        1.0     0.746708     0.250538     0.879968    Biso  1.000000 H
   H24        1.0     0.253292     0.749462     0.120032    Biso  1.000000 H
   H25        1.0     0.298133     0.655583     0.249600    Biso  1.000000 H
   H26        1.0     0.701867     0.344417     0.750400    Biso  1.000000 H
   H27        1.0     0.701867     0.155583     0.250400    Biso  1.000000 H
   H28        1.0     0.298133     0.844417     0.749600    Biso  1.000000 H
   H29        1.0     0.547085     0.606658     0.286033    Biso  1.000000 H
   H30        1.0     0.452915     0.393342     0.713967    Biso  1.000000 H
   H31        1.0     0.452915     0.106658     0.213967    Biso  1.000000 H
   H32        1.0     0.547085     0.893342     0.786033    Biso  1.000000 H
   H33        1.0     0.802675     0.895141     0.241756    Biso  1.000000 H
   H34        1.0     0.197325     0.104859     0.758244    Biso  1.000000 H
   H35        1.0     0.197325     0.395141     0.258244    Biso  1.000000 H
   H36        1.0     0.802675     0.604859     0.741756    Biso  1.000000 H
   H37        1.0     0.039046     0.858753     0.205081    Biso  1.000000 H
   H38        1.0     0.960954     0.141247     0.794919    Biso  1.000000 H
   H39        1.0     0.960954     0.358753     0.294919    Biso  1.000000 H
   H40        1.0     0.039046     0.641247     0.705081    Biso  1.000000 H
   N1         1.0     0.522271     0.724936     0.628408    Biso  1.000000 N
   N2         1.0     0.477729     0.275064     0.371592    Biso  1.000000 N
   N3         1.0     0.477729     0.224936     0.871592    Biso  1.000000 N
   N4         1.0     0.522271     0.775064     0.128408    Biso  1.000000 N
   N5         1.0     0.527300     0.777940     0.682605    Biso  1.000000 N
   N6         1.0     0.472700     0.222060     0.317395    Biso  1.000000 N
   N7         1.0     0.472700     0.277940     0.817395    Biso  1.000000 N
   N8         1.0     0.527300     0.722060     0.182605    Biso  1.000000 N
   N9         1.0     0.175393     0.211309     0.652922    Biso  1.000000 N
   N10        1.0     0.824607     0.788691     0.347078    Biso  1.000000 N
   N11        1.0     0.824607     0.711309     0.847078    Biso  1.000000 N
   N12        1.0     0.175393     0.288691     0.152922    Biso  1.000000 N
   N13        1.0     0.133710     0.271417     0.611326    Biso  1.000000 N
   N14        1.0     0.866290     0.728583     0.388674    Biso  1.000000 N
   N15        1.0     0.866290     0.771417     0.888674    Biso  1.000000 N
   N16        1.0     0.133710     0.228583     0.111326    Biso  1.000000 N
   C1         1.0     0.002528     0.244562     0.679358    Biso  1.000000 C
   C2         1.0     0.997472     0.755438     0.320642    Biso  1.000000 C
   C3         1.0     0.997472     0.744562     0.820642    Biso  1.000000 C
   C4         1.0     0.002528     0.255438     0.179358    Biso  1.000000 C
   C5         1.0     0.973790     0.362424     0.587811    Biso  1.000000 C
   C6         1.0     0.026211     0.637576     0.412189    Biso  1.000000 C
   C7         1.0     0.026211     0.862424     0.912189    Biso  1.000000 C
   C8         1.0     0.973790     0.137576     0.087811    Biso  1.000000 C
   C9         1.0     0.393605     0.643679     0.539228    Biso  1.000000 C
   C10        1.0     0.606395     0.356321     0.460772    Biso  1.000000 C
   C11        1.0     0.606395     0.143679     0.960772    Biso  1.000000 C
   C12        1.0     0.393605     0.856321     0.039228    Biso  1.000000 C
   C13        1.0     0.072432     0.058048     0.860333    Biso  1.000000 C
   C14        1.0     0.927568     0.941952     0.139667    Biso  1.000000 C
   C15        1.0     0.927568     0.558048     0.639667    Biso  1.000000 C
   C16        1.0     0.072432     0.441952     0.360333    Biso  1.000000 C
   C17        1.0     0.421837     0.929230     0.854728    Biso  1.000000 C
   C18        1.0     0.578163     0.070770     0.145273    Biso  1.000000 C
   C19        1.0     0.578163     0.429230     0.645272    Biso  1.000000 C
   C20        1.0     0.421837     0.570770     0.354728    Biso  1.000000 C
   C21        1.0     0.344574     0.750526     0.631320    Biso  1.000000 C
   C22        1.0     0.655426     0.249474     0.368680    Biso  1.000000 C
   C23        1.0     0.655426     0.250526     0.868680    Biso  1.000000 C
   C24        1.0     0.344574     0.749474     0.131320    Biso  1.000000 C
   C25        1.0     0.095566     0.193971     0.695860    Biso  1.000000 C
   C26        1.0     0.904434     0.806029     0.304140    Biso  1.000000 C
   C27        1.0     0.904434     0.693971     0.804140    Biso  1.000000 C
   C28        1.0     0.095566     0.306029     0.195860    Biso  1.000000 C
   C29        1.0     0.030247     0.294232     0.624814    Biso  1.000000 C
   C30        1.0     0.969753     0.705768     0.375186    Biso  1.000000 C
   C31        1.0     0.969753     0.794232     0.875186    Biso  1.000000 C
   C32        1.0     0.030247     0.205768     0.124814    Biso  1.000000 C
   C33        1.0     0.417744     0.794287     0.685674    Biso  1.000000 C
   C34        1.0     0.582256     0.205713     0.314326    Biso  1.000000 C
   C35        1.0     0.582256     0.294287     0.814326    Biso  1.000000 C
   C36        1.0     0.417744     0.705713     0.185674    Biso  1.000000 C
   C37        1.0     0.415054     0.705854     0.595319    Biso  1.000000 C
   C38        1.0     0.584946     0.294146     0.404681    Biso  1.000000 C
   C39        1.0     0.584946     0.205854     0.904681    Biso  1.000000 C
   C40        1.0     0.415054     0.794146     0.095319    Biso  1.000000 C
   C41        1.0     0.386566     0.655139     0.242785    Biso  1.000000 C
   C42        1.0     0.613434     0.344861     0.757215    Biso  1.000000 C
   C43        1.0     0.613434     0.155139     0.257215    Biso  1.000000 C
   C44        1.0     0.386566     0.844861     0.742785    Biso  1.000000 C
   C45        1.0     0.458291     0.610878     0.290624    Biso  1.000000 C
   C46        1.0     0.541709     0.389122     0.709376    Biso  1.000000 C
   C47        1.0     0.541709     0.110878     0.209376    Biso  1.000000 C
   C48        1.0     0.458291     0.889122     0.790624    Biso  1.000000 C
   C49        1.0     0.883941     0.865932     0.247771    Biso  1.000000 C
   C50        1.0     0.116059     0.134068     0.752229    Biso  1.000000 C
   C51        1.0     0.116059     0.365932     0.252229    Biso  1.000000 C
   C52        1.0     0.883941     0.634068     0.747771    Biso  1.000000 C
   C53        1.0     0.956548     0.885635     0.201057    Biso  1.000000 C
   C54        1.0     0.043452     0.114365     0.798943    Biso  1.000000 C
   C55        1.0     0.043452     0.385635     0.298943    Biso  1.000000 C
   C56        1.0     0.956548     0.614365     0.701057    Biso  1.000000 C
