# Supplementary material for: MOF Linker Extension Strategy for Enhanced Atmospheric Water Harvesting
Source: ACS Cent Sci. 2023 Mar 6;9(3):551–7. doi: 10.1021/acscentsci.3c00018 (PMC10037441; doi:10.1021/acscentsci.3c00018)
Supplement: Supplementary file 2 — oc3c00018_si_002.zip [file oc3c00018_si_002.zip › Supporting Data/Primary water binding sites/ENT(w)-trans,cis_MOF-LA2-1/1water/1water.cif]

#======================================================================
# CRYSTAL DATA
#----------------------------------------------------------------------
data_VESTA_phase_1

_chemical_name_common                  'ALT-OI-XVI                            '
_cell_length_a                         12.008961
_cell_length_b                         17.624804
_cell_length_c                         18.041250
_cell_angle_alpha                      90.000000
_cell_angle_beta                       102.445374
_cell_angle_gamma                      90.000000
_cell_volume                           3728.803011
_space_group_name_H-M_alt              'P 1'
_space_group_IT_number                 1

loop_
_space_group_symop_operation_xyz
   'x, y, z'

loop_
   _atom_site_label
   _atom_site_occupancy
   _atom_site_fract_x
   _atom_site_fract_y
   _atom_site_fract_z
   _atom_site_adp_type
   _atom_site_B_iso_or_equiv
   _atom_site_type_symbol
   Al1        1.0     0.768864     0.449807     0.563659    Biso  1.000000 Al
   Al2        1.0     0.231136     0.550193     0.436341    Biso  1.000000 Al
   Al3        1.0     0.231136     0.949807     0.936341    Biso  1.000000 Al
   Al4        1.0     0.768864     0.050193     0.063659    Biso  1.000000 Al
   Al5        1.0     0.000000     0.500000     0.500000    Biso  1.000000 Al
   Al6        1.0     -0.000000     -0.000000     0.000000    Biso  1.000000 Al
   Al7        1.0     0.500000     0.500000     0.500000    Biso  1.000000 Al
   Al8        1.0     0.500000     -0.000000     0.000000    Biso  1.000000 Al
   O1         1.0     0.882921     0.377624     0.605093    Biso  1.000000 O
   O2         1.0     0.117079     0.622376     0.394907    Biso  1.000000 O
   O3         1.0     0.117079     0.877624     0.894907    Biso  1.000000 O
   O4         1.0     0.882921     0.122376     0.105093    Biso  1.000000 O
   O5         1.0     0.312669     0.915535     0.863458    Biso  1.000000 O
   O6         1.0     0.687331     0.084465     0.136542    Biso  1.000000 O
   O7         1.0     0.687331     0.415535     0.636542    Biso  1.000000 O
   O8         1.0     0.312669     0.584465     0.363458    Biso  1.000000 O
   O9         1.0     0.844386     0.480608     0.484976    Biso  1.000000 O
   O10        1.0     0.155614     0.519392     0.515024    Biso  1.000000 O
   O11        1.0     0.155614     0.980608     0.015024    Biso  1.000000 O
   O12        1.0     0.844386     0.019392     0.984976    Biso  1.000000 O
   O13        1.0     0.155079     0.024325     0.869623    Biso  1.000000 O
   O14        1.0     0.844921     0.975675     0.130377    Biso  1.000000 O
   O15        1.0     0.844921     0.524325     0.630377    Biso  1.000000 O
   O16        1.0     0.155079     0.475675     0.369623    Biso  1.000000 O
   O17        1.0     0.652825     0.517259     0.527149    Biso  1.000000 O
   O18        1.0     0.347175     0.482741     0.472851    Biso  1.000000 O
   O19        1.0     0.347175     0.017259     0.972851    Biso  1.000000 O
   O20        1.0     0.652825     0.982741     0.027149    Biso  1.000000 O
   O21        1.0     0.039032     0.408326     0.559154    Biso  1.000000 O
   O22        1.0     0.960968     0.591673     0.440846    Biso  1.000000 O
   O23        1.0     0.960968     0.908327     0.940846    Biso  1.000000 O
   O24        1.0     0.039032     0.091674     0.059154    Biso  1.000000 O
   O25        1.0     0.294127     0.629824     0.506750    Biso  1.000000 O
   O26        1.0     0.705873     0.370176     0.493250    Biso  1.000000 O
   O27        1.0     0.705873     0.129824     0.993250    Biso  1.000000 O
   O28        1.0     0.294127     0.870176     0.006750    Biso  1.000000 O
   O29        1.0     0.997028     0.058242     0.910786    Biso  1.000000 O
   O30        1.0     0.002972     0.941758     0.089214    Biso  1.000000 O
   O31        1.0     0.002972     0.558242     0.589214    Biso  1.000000 O
   O32        1.0     0.997028     0.441758     0.410786    Biso  1.000000 O
   O33        1.0     0.481820     0.599367     0.541814    Biso  1.000000 O
   O34        1.0     0.518180     0.400633     0.458186    Biso  1.000000 O
   O35        1.0     0.518180     0.099367     0.958186    Biso  1.000000 O
   O36        1.0     0.481820     0.900633     0.041814    Biso  1.000000 O
   O37        1.0     0.497589     0.952693     0.902589    Biso  1.000000 O
   O38        1.0     0.502411     0.047307     0.097411    Biso  1.000000 O
   O39        1.0     0.502411     0.452693     0.597411    Biso  1.000000 O
   O40        1.0     0.497589     0.547307     0.402589    Biso  1.000000 O
   O41        1.0     0.715710     0.616287     0.427349    Biso  1.000000 O
   O42        1.0     0.284290     0.383713     0.572651    Biso  1.000000 O
   O43        1.0     0.284290     0.116287     0.072651    Biso  1.000000 O
   O44        1.0     0.715710     0.883713     0.927349    Biso  1.000000 O
   H1         1.0     0.825126     0.444338     0.443686    Biso  1.000000 H
   H2         1.0     0.174874     0.555662     0.556314    Biso  1.000000 H
   H3         1.0     0.174874     0.944338     0.056314    Biso  1.000000 H
   H4         1.0     0.825126     0.055662     0.943686    Biso  1.000000 H
   H5         1.0     0.677872     0.564925     0.508281    Biso  1.000000 H
   H6         1.0     0.322128     0.435075     0.491720    Biso  1.000000 H
   H7         1.0     0.322128     0.064925     0.991719    Biso  1.000000 H
   H8         1.0     0.677872     0.935075     0.008280    Biso  1.000000 H
   H9         1.0     0.593806     0.697345     0.632135    Biso  1.000000 H
   H10        1.0     0.406194     0.302655     0.367865    Biso  1.000000 H
   H11        1.0     0.406194     0.197345     0.867865    Biso  1.000000 H
   H12        1.0     0.593806     0.802655     0.132135    Biso  1.000000 H
   H13        1.0     0.210425     0.314348     0.612194    Biso  1.000000 H
   H14        1.0     0.789575     0.685652     0.387806    Biso  1.000000 H
   H15        1.0     0.789575     0.814348     0.887806    Biso  1.000000 H
   H16        1.0     0.210425     0.185652     0.112194    Biso  1.000000 H
   H17        1.0     0.923458     0.249010     0.698396    Biso  1.000000 H
   H18        1.0     0.076542     0.750990     0.301604    Biso  1.000000 H
   H19        1.0     0.076542     0.749010     0.801604    Biso  1.000000 H
   H20        1.0     0.923458     0.250990     0.198396    Biso  1.000000 H
   H21        1.0     0.245210     0.743516     0.614115    Biso  1.000000 H
   H22        1.0     0.754790     0.256484     0.385885    Biso  1.000000 H
   H23        1.0     0.754790     0.243516     0.885885    Biso  1.000000 H
   H24        1.0     0.245210     0.756484     0.114115    Biso  1.000000 H
   H25        1.0     0.283187     0.659528     0.243833    Biso  1.000000 H
   H26        1.0     0.716813     0.340472     0.756167    Biso  1.000000 H
   H27        1.0     0.716813     0.159528     0.256167    Biso  1.000000 H
   H28        1.0     0.283187     0.840472     0.743833    Biso  1.000000 H
   H29        1.0     0.538549     0.621584     0.292066    Biso  1.000000 H
   H30        1.0     0.461451     0.378416     0.707934    Biso  1.000000 H
   H31        1.0     0.461451     0.121584     0.207934    Biso  1.000000 H
   H32        1.0     0.538549     0.878416     0.792066    Biso  1.000000 H
   H33        1.0     0.804921     0.891029     0.227728    Biso  1.000000 H
   H34        1.0     0.195079     0.108971     0.772272    Biso  1.000000 H
   H35        1.0     0.195079     0.391029     0.272272    Biso  1.000000 H
   H36        1.0     0.804921     0.608971     0.727728    Biso  1.000000 H
   H37        1.0     0.038581     0.845448     0.195601    Biso  1.000000 H
   H38        1.0     0.961419     0.154552     0.804399    Biso  1.000000 H
   H39        1.0     0.961419     0.345448     0.304399    Biso  1.000000 H
   H40        1.0     0.038581     0.654552     0.695601    Biso  1.000000 H
   H41        1.0     0.772731     0.575305     0.434142    Biso  1.000000 H
   H42        1.0     0.227268     0.424695     0.565858    Biso  1.000000 H
   H43        1.0     0.227268     0.075305     0.065858    Biso  1.000000 H
   H44        1.0     0.772731     0.924695     0.934142    Biso  1.000000 H
   H45        1.0     0.642458     0.592425     0.403857    Biso  1.000000 H
   H46        1.0     0.357541     0.407575     0.596143    Biso  1.000000 H
   H47        1.0     0.357541     0.092425     0.096143    Biso  1.000000 H
   H48        1.0     0.642458     0.907575     0.903857    Biso  1.000000 H
   N1         1.0     0.519437     0.720791     0.639233    Biso  1.000000 N
   N2         1.0     0.480563     0.279209     0.360767    Biso  1.000000 N
   N3         1.0     0.480563     0.220791     0.860767    Biso  1.000000 N
   N4         1.0     0.519437     0.779209     0.139233    Biso  1.000000 N
   N5         1.0     0.519590     0.773762     0.691314    Biso  1.000000 N
   N6         1.0     0.480410     0.226238     0.308686    Biso  1.000000 N
   N7         1.0     0.480410     0.273762     0.808686    Biso  1.000000 N
   N8         1.0     0.519590     0.726238     0.191314    Biso  1.000000 N
   N9         1.0     0.191723     0.223982     0.680872    Biso  1.000000 N
   N10        1.0     0.808277     0.776018     0.319128    Biso  1.000000 N
   N11        1.0     0.808277     0.723982     0.819128    Biso  1.000000 N
   N12        1.0     0.191723     0.276018     0.180872    Biso  1.000000 N
   N13        1.0     0.155021     0.283804     0.637944    Biso  1.000000 N
   N14        1.0     0.844979     0.716196     0.362056    Biso  1.000000 N
   N15        1.0     0.844979     0.783804     0.862056    Biso  1.000000 N
   N16        1.0     0.155021     0.216196     0.137944    Biso  1.000000 N
   C1         1.0     0.007510     0.250761     0.685652    Biso  1.000000 C
   C2         1.0     0.992490     0.749239     0.314348    Biso  1.000000 C
   C3         1.0     0.992490     0.750761     0.814348    Biso  1.000000 C
   C4         1.0     0.007510     0.249239     0.185652    Biso  1.000000 C
   C5         1.0     0.984481     0.367576     0.597655    Biso  1.000000 C
   C6         1.0     0.015519     0.632424     0.402345    Biso  1.000000 C
   C7         1.0     0.015519     0.867576     0.902345    Biso  1.000000 C
   C8         1.0     0.984481     0.132424     0.097655    Biso  1.000000 C
   C9         1.0     0.394786     0.638980     0.545237    Biso  1.000000 C
   C10        1.0     0.605214     0.361020     0.454763    Biso  1.000000 C
   C11        1.0     0.605214     0.138980     0.954763    Biso  1.000000 C
   C12        1.0     0.394786     0.861020     0.045237    Biso  1.000000 C
   C13        1.0     0.066104     0.064485     0.865968    Biso  1.000000 C
   C14        1.0     0.933896     0.935515     0.134032    Biso  1.000000 C
   C15        1.0     0.933896     0.564485     0.634032    Biso  1.000000 C
   C16        1.0     0.066104     0.435515     0.365968    Biso  1.000000 C
   C17        1.0     0.415508     0.918975     0.856515    Biso  1.000000 C
   C18        1.0     0.584492     0.081025     0.143485    Biso  1.000000 C
   C19        1.0     0.584492     0.418975     0.643485    Biso  1.000000 C
   C20        1.0     0.415508     0.581025     0.356515    Biso  1.000000 C
   C21        1.0     0.337446     0.744616     0.630773    Biso  1.000000 C
   C22        1.0     0.662554     0.255384     0.369227    Biso  1.000000 C
   C23        1.0     0.662554     0.244616     0.869227    Biso  1.000000 C
   C24        1.0     0.337446     0.755384     0.130773    Biso  1.000000 C
   C25        1.0     0.102055     0.202664     0.711206    Biso  1.000000 C
   C26        1.0     0.897945     0.797336     0.288794    Biso  1.000000 C
   C27        1.0     0.897945     0.702664     0.788794    Biso  1.000000 C
   C28        1.0     0.102055     0.297336     0.211206    Biso  1.000000 C
   C29        1.0     0.044649     0.302691     0.638712    Biso  1.000000 C
   C30        1.0     0.955351     0.697309     0.361288    Biso  1.000000 C
   C31        1.0     0.955351     0.802691     0.861288    Biso  1.000000 C
   C32        1.0     0.044649     0.197309     0.138712    Biso  1.000000 C
   C33        1.0     0.407465     0.788811     0.687675    Biso  1.000000 C
   C34        1.0     0.592535     0.211189     0.312325    Biso  1.000000 C
   C35        1.0     0.592535     0.288811     0.812325    Biso  1.000000 C
   C36        1.0     0.407465     0.711189     0.187675    Biso  1.000000 C
   C37        1.0     0.412775     0.700718     0.600699    Biso  1.000000 C
   C38        1.0     0.587225     0.299282     0.399301    Biso  1.000000 C
   C39        1.0     0.587225     0.200718     0.899301    Biso  1.000000 C
   C40        1.0     0.412775     0.799282     0.100699    Biso  1.000000 C
   C41        1.0     0.373534     0.661419     0.242205    Biso  1.000000 C
   C42        1.0     0.626466     0.338581     0.757795    Biso  1.000000 C
   C43        1.0     0.626466     0.161419     0.257795    Biso  1.000000 C
   C44        1.0     0.373534     0.838581     0.742205    Biso  1.000000 C
   C45        1.0     0.448340     0.621151     0.293616    Biso  1.000000 C
   C46        1.0     0.551660     0.378849     0.706384    Biso  1.000000 C
   C47        1.0     0.551660     0.121151     0.206384    Biso  1.000000 C
   C48        1.0     0.448340     0.878849     0.793616    Biso  1.000000 C
   C49        1.0     0.884160     0.858639     0.235273    Biso  1.000000 C
   C50        1.0     0.115840     0.141361     0.764727    Biso  1.000000 C
   C51        1.0     0.115840     0.358639     0.264727    Biso  1.000000 C
   C52        1.0     0.884160     0.641361     0.735273    Biso  1.000000 C
   C53        1.0     0.959243     0.876600     0.192124    Biso  1.000000 C
   C54        1.0     0.040757     0.123400     0.807876    Biso  1.000000 C
   C55        1.0     0.040757     0.376600     0.307876    Biso  1.000000 C
   C56        1.0     0.959243     0.623400     0.692124    Biso  1.000000 C
